# Supplementary material for: HNF4A-AS1 inhibits the progression of hepatocellular carcinoma by promoting the ubiquitin-modulated degradation of PCBP2 and suppressing the stability of ARG2 mRNA
Source: Int J Biol Sci. 2024 Sep 23;20(13):5087–108. doi: 10.7150/ijbs.95276 (PMC11488582; doi:10.7150/ijbs.95276)
Supplement: Supplementary file 1 — Supplementary figures and tables. [file ijbsv20p5087s1.zip]

Archive with 4 entries (4 files):
- Supplemental Figures and Tables.pdf
- Supplemental Table 4.xlsx
- Supplemental table 6.xlsx
- Supplemental Table 7.xlsx
