# Supplementary material for: HNF4A-AS1 inhibits the progression of hepatocellular carcinoma by promoting the ubiquitin-modulated degradation of PCBP2 and suppressing the stability of ARG2 mRNA
Source: Int J Biol Sci. 2024 Sep 23;20(13):5087–108. doi: 10.7150/ijbs.95276 (PMC11488582; doi:10.7150/ijbs.95276)
Supplement: Supplementary file 1 — Supplementary figures and tables. [file ijbsv20p5087s1.zip › Supplemental Table 4.xlsx]

## Sheet: Sheet1
Supplemental Table 4. LncRNAs expression levels in 3 pairs of HCC and paired noncancerous tissues
Gene	13T_count	4T_count	9T_count	Tumor_normalize	13P_count	4P_count	9P_count	Normal_normalize	FoldChange	Log2FoldChange	pval	padj	Up/Down	Significant	GeneName	Biotype	Position
ENSG00000146521	193	32	63	30.9889	1867	890	652	744.258	0.0416372	-4.58598	2.55019e-12	2.75817e-10	down	yes	LINC01558	lincRNA	chr6:167784537-167796859:-
ENSG00000163009	100	142	29	33.8775	12	9	11	7.02915	4.81958	2.26891	0.00425359	0.0269444	up	yes	C2orf48	lincRNA	chr2:10141382-10211725:+
ENSG00000165511	87	43	85	25.9737	128	62	140	70.1616	0.370198	-1.43363	0.00396954	0.0255991	down	yes	C10orf25	antisense	chr10:44997698-45000888:-
ENSG00000168746	4	0	1	0.563138	112	51	66	49.2427	0.011436	-6.45028	6.41892e-12	6.44916e-10	down	yes	LINC01620	lincRNA	chr20:44436172-44465349:-
ENSG00000172965	1483	2327	1355	664.219	164	271	202	146.8	4.52465	2.17781	0.000120056	0.00156582	up	yes	MIR4435-2HG	lincRNA	chr2:111196350-111495100:-
ENSG00000175967	10	5	8	2.76436	16	46	37	23.1077	0.119629	-3.06336	0.000162093	0.0020023	down	yes	FO393415.1	antisense	chr6:113904138-113921642:+
ENSG00000176320	29	37	36	13.0328	4	2	5	2.36658	5.50702	2.46127	0.00461475	0.0286662	up	yes	AL138899.1	lincRNA	chr1:158197922-158203877:-
ENSG00000176728	140	38	93	31.2432	376	423	629	315.05	0.099169	-3.33397	6.51868e-11	5.34714e-09	down	yes	TTTY14	lincRNA	chrY:18872501-19077416:-
ENSG00000177699	20	7	10	4.10638	0	0	0	0.118258	34.724	5.11786	0.00972977	0.0499543	up	yes	AC011944.1	antisense	chr15:78978889-78985926:+
ENSG00000179082	900	259	31	123.277	18	3	18	8.01416	15.3824	3.94321	0.000102107	0.00136616	up	yes	C9orf106	lincRNA	chr9:129321016-129324905:+
ENSG00000179577	303	2	46	34.0841	837	957	2100	843.772	0.0403949	-4.62968	2.90821e-05	0.000472262	down	yes	AP003471.1	sense_intronic	chr8:104419512-104421500:-
ENSG00000180066	7	55	4	9.13312	0	0	0	0.120628	75.7132	6.24247	0.0026911	0.0191345	up	yes	C10orf91	lincRNA	chr10:132444327-132449408:+
ENSG00000180712	67	20	20	11.8605	135	74	90	64.8337	0.182937	-2.45058	1.08719e-05	0.000207911	down	yes	LINC02363	lincRNA	chr4:184340756-184353977:-
ENSG00000180861	9	1	46	7.26611	0	0	0	0.120091	60.5051	5.91898	0.00839511	0.0448425	up	yes	LINC01559	lincRNA	chr12:13371089-13387167:-
ENSG00000182109	203	98	191	59.3659	235	229	222	153.425	0.386938	-1.36982	0.00199806	0.0151749	down	yes	AL365277.1	antisense	chr1:39522280-39546187:-
ENSG00000183154	24	1	1	2.53007	84	23	119	46.4285	0.054494	-4.19776	0.000154412	0.00192534	down	yes	AC138356.1	antisense	chr8:37734761-37737426:-
ENSG00000183308	4	4	3	1.34582	39	12	15	14.0315	0.0959139	-3.38212	0.000238485	0.00273322	down	yes	AC005037.1	antisense	chr2:200963263-201009102:+
ENSG00000187013	74	9	63	16.7389	3	0	3	1.23696	13.5323	3.75833	0.00189463	0.0145636	up	yes	C17orf82	lincRNA	chr17:61411751-61413280:+
ENSG00000188185	313	478	418	156.632	67	62	134	56.8628	2.75455	1.46182	0.00812528	0.0438029	up	yes	LINC00265	lincRNA	chr7:39733632-39793092:+
ENSG00000189229	2	57	439	69.8558	0	0	1	0.237397	294.258	8.20094	2.25049e-05	0.000380437	up	yes	AC069277.1	lincRNA	chr3:6490479-6736129:+
ENSG00000189419	54	10	22	9.49554	368	119	237	152.548	0.0622463	-4.00587	1.25589e-10	9.6512e-09	down	yes	SPATA41	lincRNA	chr15:100344457-100349655:-
ENSG00000196167	397	116	699	150.495	34	53	57	32.5228	4.62739	2.2102	0.00289113	0.0201833	up	yes	COLCA1	antisense	chr11:111290787-111305045:-
ENSG00000197989	320	459	600	179.935	86	77	131	64.1471	2.80503	1.48802	0.00653222	0.0372712	up	yes	SNHG12	antisense	chr1:28578538-28582983:-
ENSG00000198106	305	10	34	33.7812	543	244	448	263.32	0.12829	-2.96252	0.00165487	0.0131105	down	yes	AC025279.1	lincRNA	chr16:29291220-29372110:+
ENSG00000203688	33	107	31	22.9765	2	2	5	1.95036	11.7807	3.55835	0.000556898	0.00543716	up	yes	AL356123.1	lincRNA	chr6:167679626-167683787:-
ENSG00000203739	958	565	325	214.575	694	693	1029	531.415	0.403781	-1.30836	0.00278674	0.0196189	down	yes	AL645568.1	antisense	chr1:173417793-173461362:-
ENSG00000203900	0	0	9	1.22753	238	32	75	70.946	0.0173024	-5.85289	2.24674e-05	0.000380183	down	yes	AL121827.1	antisense	chr20:63359988-63371177:+
ENSG00000204277	29	9	32	8.43925	0	1	0	0.238458	35.391	5.14531	0.00180028	0.013993	up	yes	LINC01993	lincRNA	chr17:78261349-78278492:-
ENSG00000204684	1	1	0	0.236231	16	3	12	6.37463	0.0370579	-4.75407	0.00252407	0.018222	down	yes	AL133464.1	lincRNA	chr20:22371216-22471557:-
ENSG00000204706	104	34	10	15.837	219	125	220	121.217	0.13065	-2.93623	3.21098e-05	0.000515204	down	yes	MAMDC2-AS1	antisense	chr9:70033921-70175888:-
ENSG00000204832	9	669	634	187.566	0	5	3	1.91627	97.8805	6.61295	4.05867e-06	8.84486e-05	up	yes	ST8SIA6-AS1	antisense	chr10:17386936-17413503:+
ENSG00000204949	0	3	0	0.382108	326	122	438	184.854	0.00206709	-8.91819	1.41565e-16	3.28094e-14	down	yes	FAM83A-AS1	antisense	chr8:123201172-123202743:-
ENSG00000205622	13	10	11	4.14999	89	154	200	99.5023	0.0417075	-4.58355	1.66777e-14	2.63255e-12	down	yes	AP001043.1	lincRNA	chr21:38863676-38956467:-
ENSG00000205632	0	0	1	0.13168	30	6	2	8.0156	0.0164279	-5.9277	0.00173581	0.0136079	down	yes	LINC01310	lincRNA	chr22:48866770-48898386:+
ENSG00000205865	136	10	0	13.7879	1149	924	907	661.223	0.0208521	-5.58366	6.25786e-06	0.000129055	down	yes	FAM99B	antisense	chr11:1683269-1685629:-
ENSG00000205866	134	19	2	15.2309	2393	2184	2131	1496.26	0.0101793	-6.61822	1.53317e-11	1.41683e-09	down	yes	FAM99A	lincRNA	chr11:1665597-1667856:+
ENSG00000205885	2058	889	1154	476.953	1386	987	1948	931.21	0.512186	-0.965261	0.00819099	0.044026	down	yes	C1RL-AS1	antisense	chr12:7108052-7122501:+
ENSG00000213062	61	130	48	31.1896	185	294	542	224.609	0.138861	-2.84828	3.50414e-05	0.000555224	down	yes	AL021068.1	lincRNA	chr1:169486076-169486986:+
ENSG00000213373	8	13	0	2.60967	40	53	58	33.9774	0.0768059	-3.70264	0.000331865	0.00359462	down	yes	LINC00671	lincRNA	chr17:42874670-42898704:-
ENSG00000213468	29	535	110	96.4157	19	9	11	8.43618	11.4288	3.51461	0.00100596	0.00876095	up	yes	FIRRE	lincRNA	chrX:131691530-131830643:-
ENSG00000214353	54	24	141	28.0747	0	1	4	1.0775	26.0554	4.70351	0.000146343	0.0018357	up	yes	VAC14-AS1	antisense	chr16:70755098-70773251:+
ENSG00000214870	111	16	78	23.2121	7	3	8	3.82409	6.06998	2.60169	0.0030937	0.0212271	up	yes	AC004540.1	lincRNA	chr7:26398593-26494256:+
ENSG00000214999	16	28	6	6.26475	0	0	0	0.119867	52.264	5.70774	0.00298541	0.0206636	up	yes	AC129492.1	antisense	chr17:8079482-8081565:+
ENSG00000215241	44	345	92	67.4956	3	11	2	3.92316	17.2044	4.10471	0.000247339	0.00282251	up	yes	LINC02449	lincRNA	chr12:8235415-8242564:+
ENSG00000215256	1041	156	585	198.4	1464	491	1377	697.744	0.284344	-1.81429	0.00498806	0.0303588	down	yes	DHRS4-AS1	antisense	chr14:23938731-23988839:-
ENSG00000215386	312	617	279	157.439	1570	1129	1754	968.641	0.162536	-2.62117	1.66221e-06	4.11355e-05	down	yes	MIR99AHG	lincRNA	chr21:15928296-16627397:+
ENSG00000215424	378	486	318	149.698	39	20	25	18.223	8.21475	3.03822	4.01516e-09	2.05343e-07	up	yes	MCM3AP-AS1	antisense	chr21:46229217-46259390:+
ENSG00000215483	227	151	98	56.2852	2914	13742	5769	5492.77	0.0102471	-6.60864	9.99901e-20	3.79209e-17	down	yes	LINC00598	lincRNA	chr13:40079106-40535807:-
ENSG00000220908	0	137	104	34.6605	0	1	0	0.237866	145.715	7.187	0.00065203	0.00618201	up	yes	AL589947.1	lincRNA	chr6:92723003-92723829:-
ENSG00000222041	487	827	749	269.928	43	98	57	46.5824	5.79463	2.53472	0.000103237	0.00137659	up	yes	CYTOR	lincRNA	chr2:87455368-87606805:+
ENSG00000223358	0	0	0	0.0670691	2	10	5	4.06436	0.0165017	-5.92124	0.00682032	0.0384641	down	yes	EHHADH-AS1	antisense	chr3:185162871-185191955:+
ENSG00000223396	143	75	69	33.5953	157	137	136	95.6136	0.351366	-1.50896	0.000169207	0.00207525	down	yes	AC096677.1	lincRNA	chr1:201518703-201530474:+
ENSG00000223404	0	155	114	38.6743	2	2	1	1.13074	34.2026	5.09604	0.00186282	0.0143569	up	yes	LINC00397	lincRNA	chr13:87801036-87803808:-
ENSG00000223626	0	0	0	0.0669191	14	3	29	9.26579	0.00722217	-7.11335	0.000104271	0.00138784	down	yes	LINC01044	lincRNA	chr13:112322567-112331225:-
ENSG00000223669	0	0	0	0.0670092	3	8	22	7.07006	0.00947789	-6.72122	0.00051247	0.00507294	down	yes	AL357033.2	antisense	chr20:62732566-62735347:-
ENSG00000223685	35	64	64	21.428	68	120	123	70.8151	0.302591	-1.72456	0.00800692	0.0433559	down	yes	LINC00571	lincRNA	chr13:38050817-38143232:-
ENSG00000223749	158	32	17	21.4094	262	146	203	132.153	0.162005	-2.62589	0.000252892	0.00287688	down	yes	MIR503HG	lincRNA	chrX:134543337-134546632:-
ENSG00000223839	26	6	4	3.82175	53	7	58	23.8685	0.160117	-2.6428	0.00626557	0.0361024	down	yes	FAM95B1	lincRNA	chr9:40321299-40329221:+
ENSG00000223956	29	41	0	8.60961	376	164	161	151.6	0.0567914	-4.13818	0.000193372	0.00231239	down	yes	LINC01767	lincRNA	chr1:56414963-56415966:+
ENSG00000223991	0	0	1	0.131752	419	35	52	103.194	0.00127674	-9.61331	1.26325e-09	7.29043e-08	down	yes	AC104809.1	antisense	chr2:240981515-240986072:-
ENSG00000224137	53	0	51	11.8619	1	0	0	0.236549	50.1458	5.64806	0.00917986	0.0478612	up	yes	LINC01857	lincRNA	chr2:207662375-207667024:+
ENSG00000224141	0	645	794	205.566	1	1	0	0.45708	449.738	8.81294	5.50905e-06	0.000115405	up	yes	MIR548XHG	lincRNA	chr21:18561265-18760003:-
ENSG00000224177	0	0	1	0.132348	14	12	8	7.66632	0.0172636	-5.85613	0.000356481	0.00379649	down	yes	LINC00570	lincRNA	chr2:11393981-11403077:+
ENSG00000224189	2839	42	638	350.883	1	0	0	0.23737	1478.21	10.5296	1.72149e-10	1.27591e-08	up	yes	HAGLR	antisense	chr2:176173195-176188958:-
ENSG00000224220	41	2	27	7.63836	0	0	0	0.119802	63.758	5.99453	0.00270265	0.019198	up	yes	AC104699.1	antisense	chr2:25421117-25427643:+
ENSG00000224271	0	923	317	179.64	0	1	4	1.06775	168.241	7.39438	0.00639908	0.0366581	up	yes	AL117329.1	lincRNA	chr22:47631674-47855600:+
ENSG00000224292	12	10	7	3.50171	54	14	27	19.9354	0.175653	-2.5092	0.000917503	0.00815614	down	yes	AF196972.1	antisense	chrX:48506523-48508838:-
ENSG00000224517	20	0	0	1.86955	159	32	86	57.3113	0.032621	-4.93806	0.000305248	0.00334982	down	yes	HTR2A-AS1	antisense	chr13:46852143-46856299:+
ENSG00000224536	126	58	58	27.972	172	66	99	71.8527	0.389296	-1.36106	0.00589127	0.0344825	down	yes	AC096677.2	antisense	chr1:201507241-201534784:+
ENSG00000224559	10	124	409	76.291	5	16	11	7.51649	10.1498	3.34338	0.00505296	0.0306643	up	yes	LINC01087	lincRNA	chr2:131637025-131649615:+
ENSG00000224817	0	112	11	17.8384	0	0	0	0.121208	147.172	7.20136	0.00359213	0.0237485	up	yes	AC010789.1	lincRNA	chr10:101704652-101708401:-
ENSG00000224822	573	354	275	141.987	449	411	530	306.734	0.462899	-1.11123	0.00140687	0.0115403	down	yes	THRB-IT1	sense_intronic	chr3:24455136-24459434:-
ENSG00000225092	753	542	331	193.564	662	760	924	522.747	0.370283	-1.4333	0.000578307	0.00560867	down	yes	AL355336.1	sense_intronic	chr6:7183083-7185287:+
ENSG00000225195	118	50	63	26.8862	5	16	8	6.84203	3.92957	1.97437	0.00868026	0.0459454	up	yes	AC078962.1	sense_intronic	chr12:64628344-64629976:+
ENSG00000225300	265	113	79	51.5428	321	163	215	150.964	0.341425	-1.55036	0.00130397	0.010861	down	yes	AL591623.1	sense_intronic	chr1:246605873-246608102:+
ENSG00000225489	449	160	15	66.0449	566	460	497	336.934	0.196018	-2.35095	0.00728055	0.0404734	down	yes	AL354707.1	lincRNA	chr9:6716495-6727438:+
ENSG00000225527	205	95	94	45.6128	289	348	193	191.057	0.238739	-2.06649	4.70193e-05	0.000712907	down	yes	AL450384.1	antisense	chr10:18531849-18533336:-
ENSG00000225541	13	28	14	7.20504	1	0	1	0.423878	16.9979	4.08729	0.00718465	0.0400241	up	yes	AC002480.1	sense_overlapping	chr7:22571607-22661792:-
ENSG00000225546	0	1640	543	316.399	0	1	0	0.237492	1332.25	10.3797	0.00246639	0.0178807	up	yes	LINC02476	lincRNA	chr7:119704556-119907375:-
ENSG00000225548	0	19	113	18.4585	0	0	0	0.121207	152.289	7.25067	0.00265679	0.0189687	up	yes	LINC01980	lincRNA	chr3:27802762-27891301:+
ENSG00000225680	10	24	24	7.73398	0	0	1	0.237198	32.6056	5.02705	0.00309653	0.0212414	up	yes	AL163953.1	lincRNA	chr14:53599832-53614026:-
ENSG00000225756	1256	461	393	235.744	3601	2106	2738	1834.8	0.128485	-2.96033	1.06825e-11	1.01282e-09	down	yes	DBH-AS1	antisense	chr9:133654586-133657313:-
ENSG00000225765	7	0	0	0.698192	54	14	44	23.2003	0.0300941	-5.05437	6.60725e-05	0.000952815	down	yes	LINC01831	lincRNA	chr2:104412227-104414008:-
ENSG00000225790	7	5	0	1.39016	105	64	68	51.8529	0.0268097	-5.2211	1.48804e-10	1.12283e-08	down	yes	AC007953.1	lincRNA	chr3:177934823-177937662:+
ENSG00000225791	285	91	101	53.1668	286	109	301	146.177	0.363716	-1.45912	0.0052597	0.0316558	down	yes	TRAM2-AS1	lincRNA	chr6:52577307-52583993:+
ENSG00000225792	7	0	0	0.709937	246	37	139	86.4347	0.00821356	-6.92778	2.46081e-09	1.31854e-07	down	yes	AC004540.2	antisense	chr7:26372144-26376701:-
ENSG00000225963	7	37	27	9.75796	51	66	101	48.2787	0.202117	-2.30674	0.00543459	0.0324663	down	yes	AC009950.1	antisense	chr2:230121370-230174223:+
ENSG00000226089	1	2	7	1.3334	9	27	19	12.9847	0.10269	-3.28364	0.00434818	0.027395	down	yes	AL122017.1	sense_intronic	chr6:81527102-81534915:-
ENSG00000226149	111	38	126	33.1489	8	6	14	6.02934	5.49793	2.45889	0.000769367	0.00708964	up	yes	AL356124.1	lincRNA	chr6:129526626-129552587:-
ENSG00000226238	0	53	41	13.5379	0	1	0	0.238465	56.7711	5.82708	0.00817298	0.0439697	up	yes	AC132807.1	lincRNA	chr3:17990023-17995544:+
ENSG00000226380	1558	766	660	344.911	2215	1967	1038	1185.5	0.290941	-1.7812	0.000372332	0.00392777	down	yes	AC016831.1	lincRNA	chr7:130876809-130913310:-
ENSG00000226416	575	47	1	58.7928	7	4	8	4.07473	14.4287	3.85086	0.00564994	0.0334151	up	yes	MRPL23-AS1	antisense	chr11:1983237-1989920:-
ENSG00000226442	5	0	0	0.50373	12	12	21	9.77413	0.051537	-4.27825	0.00244758	0.0177708	down	yes	AC006037.1	lincRNA	chr2:234109081-234109481:+
ENSG00000226476	22	891	453	196.013	0	3	0	0.751023	260.994	8.02788	2.31294e-07	7.56355e-06	up	yes	LINC01748	lincRNA	chr1:60515716-60640491:-
ENSG00000226622	0	0	0	0.0676373	20	41	43	23.6593	0.00285881	-8.45037	1.38726e-08	6.29047e-07	down	yes	AC092155.1	antisense	chr2:62590255-62662654:-
ENSG00000226674	350	4471	2542	1042.39	34	24	17	16.6874	62.4657	5.96499	1.28093e-10	9.81779e-09	up	yes	TEX41	lincRNA	chr2:144667967-145262988:+
ENSG00000226686	335	224	204	91.6325	2	4	1	1.57787	58.0735	5.85981	3.5882e-15	6.47069e-13	up	yes	LINC01535	lincRNA	chr19:37251912-37265535:+
ENSG00000226699	66	26	8	10.9622	174	138	208	113.473	0.0966059	-3.37175	2.51558e-07	8.16223e-06	down	yes	AL360181.1	antisense	chr10:133345754-133350726:-
ENSG00000226798	0	0	0	0.0673634	18	18	1	8.65289	0.00778508	-7.00507	0.000622223	0.00594768	down	yes	AL138749.1	lincRNA	chr9:80869758-80871295:-
ENSG00000226812	10	2	15	3.28274	118	54	36	45.4076	0.0722951	-3.78996	9.51085e-06	0.000184542	down	yes	AL117382.1	antisense	chr20:44347552-44355185:-
ENSG00000226813	0	186	145	47.5316	0	1	4	1.07168	44.3526	5.47095	0.00249475	0.0180639	up	yes	LINC01941	lincRNA	chr2:126110099-126117985:-
ENSG00000227039	161	69	201	52.6473	20	13	39	15.3044	3.44001	1.78241	0.00685883	0.0386365	up	yes	ITGB2-AS1	antisense	chr21:44921051-44929678:+
ENSG00000227070	43	0	35	8.7891	175	129	167	103.169	0.085191	-3.55316	0.000781575	0.00719078	down	yes	AC104170.1	antisense	chr1:51518309-51561629:+
ENSG00000227075	0	0	0	0.0670279	22	7	21	10.3756	0.00646016	-7.27421	1.02356e-05	0.000196257	down	yes	AP000472.1	lincRNA	chr21:21933315-21975681:-
ENSG00000227076	15	27	91	18.0381	4	3	2	2.00421	9.0001	3.16994	0.00437989	0.0275417	up	yes	AL158166.1	sense_intronic	chr10:127934698-127936167:+
ENSG00000227145	27	35	25	11.0807	0	1	1	0.448298	24.7172	4.62745	0.000742933	0.0068983	up	yes	IL21-AS1	antisense	chr4:122618983-122689156:+
ENSG00000227189	28	12	9	5.57465	30	21	45	20.5802	0.270874	-1.88431	0.00406711	0.0261031	down	yes	AC092535.1	antisense	chr4:1151372-1153701:+
ENSG00000227248	45	119	82	32.9188	5	1	2	1.7057	19.2992	4.27047	9.89852e-06	0.000190923	up	yes	FAM155A-IT1	sense_intronic	chr13:107788342-107835451:-
ENSG00000227258	13	47	5	8.69492	151	104	166	91.4252	0.0951042	-3.39435	8.68019e-05	0.00119453	down	yes	SMIM2-AS1	antisense	chr13:44110451-44240517:+
ENSG00000227527	0	0	1	0.131829	9	6	11	5.61698	0.0234697	-5.41306	0.00154871	0.0124948	down	yes	AC096540.1	sense_overlapping	chr1:42335386-42338376:-
ENSG00000227591	6	8	4	2.23927	37	8	16	12.7455	0.175691	-2.50889	0.00663827	0.0377362	down	yes	AL031316.1	antisense	chr1:209661364-209724125:-
ENSG00000227619	66	4	20	9.30234	0	0	2	0.416259	22.3475	4.48204	0.00903977	0.0473251	up	yes	AL391056.1	lincRNA	chr9:129575409-129584556:+
ENSG00000227634	5	45	1	7.13815	122	88	123	72.7598	0.0981056	-3.34952	0.00342519	0.0228643	down	yes	LINC01714	lincRNA	chr1:8202429-8215210:+
ENSG00000227674	0	1052	369	205.816	0	0	2	0.404866	508.355	8.98969	0.00821581	0.0441351	up	yes	LINC00355	lincRNA	chr13:63986371-64076011:-
ENSG00000227683	1	34	181	30.2518	0	0	0	0.121508	248.97	7.95983	0.000120343	0.00156817	up	yes	AL358394.1	lincRNA	chr10:45164228-45181427:-
ENSG00000227712	9	1	8	2.1045	314	159	142	134.107	0.0156927	-5.99376	5.83345e-17	1.4315e-14	down	yes	AL359915.1	lincRNA	chr1:119260265-119327303:-
ENSG00000227960	0	0	10	1.38207	4	130	15	39.4791	0.0350077	-4.83619	0.00693852	0.0390026	down	yes	AL138799.2	sense_intronic	chr1:81505099-81506296:+
ENSG00000228010	2	6	1	1.16005	26	11	19	11.9813	0.0968223	-3.36852	0.00129437	0.0108006	down	yes	AC073343.2	antisense	chr7:6663974-6708901:+
ENSG00000228055	11	5	2	2.03649	31	15	20	14.1984	0.143431	-2.80157	0.000932278	0.00825453	down	yes	LINC00864	lincRNA	chr10:87397023-87424792:-
ENSG00000228109	84	74	30	22.5349	12	1	5	3.71857	6.06009	2.59934	0.00425051	0.0269306	up	yes	MELTF-AS1	antisense	chr3:196999460-197004744:+
ENSG00000228262	2	7	103	15.5661	250	495	431	270.791	0.0574839	-4.1207	0.000602218	0.00579127	down	yes	LINC01320	lincRNA	chr2:34677555-34738231:+
ENSG00000228274	102	216	61	49.3476	7	7	19	7.09801	6.95231	2.79749	0.000573357	0.00557177	up	yes	AL021707.2	antisense	chr22:38667585-38681820:-
ENSG00000228288	36	151	33	30.0333	1	6	6	2.99209	10.0375	3.32734	0.00230792	0.0169849	up	yes	PCAT6	antisense	chr1:202810954-202812156:+
ENSG00000228560	1	0	0	0.130287	6	4	14	5.01524	0.0259781	-5.26656	0.00355498	0.023567	down	yes	AL513323.1	antisense	chr1:159346166-159469068:-
ENSG00000228651	83	382	33	68.0524	6	1	4	2.30105	29.5745	4.88628	1.43026e-05	0.000261203	up	yes	AC074327.1	antisense	chr10:52556702-52755409:-
ENSG00000228705	33	0	6	3.86189	8	66	114	42.1723	0.091574	-3.44892	0.00953346	0.0492472	down	yes	LINC00659	antisense	chr20:62774128-62775412:-
ENSG00000228768	81	18	7	10.9967	132	64	59	55.3844	0.198552	-2.33241	0.0043554	0.0274168	down	yes	AC003101.1	lincRNA	chr17:31571142-31575659:+
ENSG00000228784	135	37	116	33.7807	10	9	19	8.22264	4.10826	2.03853	0.00345183	0.0230085	up	yes	LINC00954	lincRNA	chr2:19868860-19885047:+
ENSG00000228798	8	14	19	5.34881	114	83	66	58.5727	0.091319	-3.45294	2.762e-07	8.83416e-06	down	yes	AP000473.1	lincRNA	chr21:16630827-16640683:+
ENSG00000228812	5	18	8	4.13451	97	36	41	37.3411	0.110723	-3.17498	0.000128412	0.00165485	down	yes	LAMA5-AS1	antisense	chr20:62352995-62356480:+
ENSG00000228826	36	22	5	7.18945	137	42	63	51.1884	0.140451	-2.83186	0.000217193	0.00253193	down	yes	AL592494.1	lincRNA	chr1:121494379-121510383:-
ENSG00000228933	2	387	90	69.382	0	0	0	0.121751	569.867	9.15448	3.70911e-06	8.21179e-05	up	yes	AC107419.1	lincRNA	chrX:27174920-27398997:-
ENSG00000228971	39	4	18	6.49411	0	0	0	0.119339	54.4173	5.76599	0.00271403	0.0192601	up	yes	AL356479.1	lincRNA	chr1:95510116-95782342:+
ENSG00000229005	186	52	8	25.5847	1801	1009	1937	1017.53	0.025144	-5.31364	9.39849e-11	7.4177e-09	down	yes	HNF4A-AS1	antisense	chr20:44372746-44395706:-
ENSG00000229017	59	9	4	7.29109	110	68	64	53.0821	0.137355	-2.86402	0.000941128	0.00832308	down	yes	LINC01277	lincRNA	chr6:142966421-143038077:-
ENSG00000229021	20	9	14	4.95798	0	0	0	0.118979	41.671	5.38097	0.00407416	0.0261308	up	yes	AL450992.1	antisense	chr1:151994531-152042774:+
ENSG00000229155	95	1	33	13.2729	0	0	1	0.236181	56.1981	5.81245	0.00235293	0.0172366	up	yes	LINC02038	lincRNA	chr3:193842560-193844024:-
ENSG00000229236	61	11	24	10.5452	101	53	91	52.5176	0.200793	-2.31622	0.000177263	0.00215685	down	yes	TTTY10	lincRNA	chrY:20465668-20519228:-
ENSG00000229321	9	2	1	1.31458	32	33	34	22.0674	0.0595712	-4.06924	3.31395e-06	7.45563e-05	down	yes	AC008269.1	lincRNA	chr2:206866795-206868289:+
ENSG00000229356	1	1	0	0.237769	27	16	40	17.6586	0.0134647	-6.21467	1.76661e-06	4.34246e-05	down	yes	LRRC3-AS1	antisense	chr21:44450986-44455284:-
ENSG00000229498	5	0	0	0.492012	2	27	16	10.9306	0.0450125	-4.47353	0.00849407	0.0452305	down	yes	AC105053.1	antisense	chr2:85815130-85825391:+
ENSG00000229618	5	1046	132	172.293	0	4	5	2.06415	83.4692	6.38317	4.43226e-05	0.000676586	up	yes	AC011287.1	lincRNA	chr7:12726152-13751920:+
ENSG00000229656	92	25	47	18.5226	10	5	5	4.3435	4.26443	2.09235	0.00585606	0.034346	up	yes	AL365203.1	lincRNA	chr10:32958845-33082102:+
ENSG00000229664	8	10	46	8.49533	0	0	0	0.120482	70.5114	6.13979	0.00147206	0.0120042	up	yes	AL137186.1	antisense	chr10:6025978-6036427:+
ENSG00000229740	36	7	4	4.9224	158	56	73	61.1111	0.0805483	-3.634	5.69498e-06	0.000118789	down	yes	U91324.1	lincRNA	chr2:8139402-8143269:+
ENSG00000229775	0	0	1	0.131778	381	222	493	234.064	0.000563	-10.7946	3.49371e-17	8.8716e-15	down	yes	AL353148.1	lincRNA	chr10:106140264-106188722:+
ENSG00000229782	2	0	1	0.346193	28	18	25	15.4202	0.0224506	-5.4771	2.36181e-06	5.58458e-05	down	yes	AC118754.1	antisense	chr17:4497394-4499674:-
ENSG00000229852	119	177	170	60.3469	15	6	15	7.67158	7.8663	2.97569	2.85754e-06	6.56021e-05	up	yes	AC019205.2	antisense	chr6:73263215-73301401:+
ENSG00000229873	52	7	4	6.35547	77	32	77	39.2116	0.162082	-2.62521	0.00312289	0.0213656	down	yes	OGFR-AS1	antisense	chr20:62800627-62805587:-
ENSG00000229876	0	87	46	19.0646	0	0	0	0.121259	157.223	7.29667	0.00183793	0.0142213	up	yes	CASC20	lincRNA	chr20:6446723-6528459:+
ENSG00000229896	19	2	4	2.67508	82	70	108	56.7394	0.0471468	-4.4067	2.79981e-09	1.48116e-07	down	yes	AL157373.2	lincRNA	chr6:12007670-12008856:+
ENSG00000229950	75	2	94	20.1915	2	1	0	0.66442	30.3896	4.92551	0.00160274	0.0128158	up	yes	TFAP2A-AS1	antisense	chr6:10409340-10416446:+
ENSG00000229970	7	91	105	28.5273	0	0	0	0.121552	234.692	7.87463	9.59834e-06	0.000185746	up	yes	AC007128.1	antisense	chr7:8262264-8344516:+
ENSG00000230212	13	18	26	7.36897	53	23	45	25.8135	0.285469	-1.80859	0.00834368	0.0446249	down	yes	AP000688.1	sense_intronic	chr21:36069642-36126640:-
ENSG00000230345	1	102	11	16.4622	0	0	0	0.1212	135.827	7.08563	0.00113072	0.00965762	up	yes	AL121580.1	lincRNA	chr22:47860671-47862062:+
ENSG00000230435	4	0	2	0.695241	217	117	184	111.55	0.00623253	-7.32597	1.8757e-20	7.93827e-18	down	yes	AC004160.2	antisense	chr7:11406955-11414078:+
ENSG00000230437	0	0	0	0.06692	22	1	23	9.12251	0.0073357	-7.09085	0.000348853	0.00373158	down	yes	AL136460.1	lincRNA	chr20:12305613-12316485:-
ENSG00000230479	37	41	21	12.2155	93	38	109	50.5091	0.241847	-2.04783	0.000513287	0.00507758	down	yes	AP000695.1	antisense	chr21:36430360-36481070:+
ENSG00000230628	26	16	3	5.12858	140	33	180	72.4124	0.0708246	-3.81961	3.91007e-06	8.56577e-05	down	yes	AL160408.3	lincRNA	chr1:234669523-234696153:-
ENSG00000230645	2	0	1	0.351028	126	63	123	66.6072	0.00527012	-7.56795	7.23264e-14	1.04558e-11	down	yes	LINC01818	lincRNA	chr2:150171423-150301080:+
ENSG00000230921	5	0	0	0.511954	38	22	15	16.4974	0.0310323	-5.01008	0.000116001	0.00152047	down	yes	HAO2-IT1	sense_intronic	chr1:119368946-119370331:+
ENSG00000230945	1	0	24	3.42042	99	101	32	53.7664	0.0636163	-3.97446	0.0043745	0.0275192	down	yes	LINC01507	lincRNA	chr9:80030579-80034555:+
ENSG00000230991	0	53	21	10.5856	0	0	0	0.12072	87.6874	6.4543	0.0097163	0.0499271	up	yes	AC092625.1	lincRNA	chr2:154965513-154968003:-
ENSG00000231106	47	7	134	24.0133	1	3	3	1.58845	15.1174	3.91814	0.00168103	0.0132573	up	yes	LINC01436	lincRNA	chr21:36005338-36007838:+
ENSG00000231131	5	91	3	14.0914	0	0	0	0.121081	116.38	6.8627	0.00134171	0.0111032	up	yes	LINC01468	lincRNA	chr10:52450874-52470533:-
ENSG00000231204	4	10	2	2.075	19	36	22	18.0399	0.115023	-3.12	0.00127966	0.0107104	down	yes	AC011752.1	lincRNA	chr2:21317660-21561313:+
ENSG00000231335	111	15	30	16.5015	168	310	162	150.416	0.109706	-3.18828	1.51693e-05	0.000274458	down	yes	AC121158.1	sense_intronic	chr4:76637623-76644368:+
ENSG00000231437	21	0	1	2.10798	136	31	64	48.1118	0.0438142	-4.51246	0.000198009	0.00235051	down	yes	LINC01750	lincRNA	chr1:111989770-111998842:+
ENSG00000231440	23	2	0	2.43823	87	191	41	77.7791	0.0313482	-4.99548	3.95303e-05	0.000613696	down	yes	AL358176.4	sense_intronic	chr1:240588522-240590748:-
ENSG00000231487	15	0	0	1.42343	52	33	74	33.9389	0.0419408	-4.5755	0.000453195	0.00460801	down	yes	AP006285.2	lincRNA	chr11:1662584-1663343:-
ENSG00000231563	74	60	51	22.5285	13	3	5	4.45519	5.05669	2.33819	0.0015984	0.0127881	up	yes	AL670729.1	antisense	chr1:228407381-228409694:+
ENSG00000231566	166	5	33	20.2993	0	1	2	0.660407	30.7376	4.94193	0.000861921	0.00776846	up	yes	AC234772.2	lincRNA	chrX:45848074-45851490:-
ENSG00000231595	67	42	28	16.1063	68	49	110	48.6924	0.330777	-1.59607	0.00191919	0.0146982	down	yes	AC005224.1	lincRNA	chr17:14210488-14217922:+
ENSG00000231683	93	3	11	10.4407	194	60	269	108.067	0.0966129	-3.37164	0.000705956	0.00660113	down	yes	AL033397.1	lincRNA	chr6:53561289-53617171:-
ENSG00000231689	0	35	224	36.4768	0	1	0	0.237807	153.388	7.26104	0.000837637	0.00759412	up	yes	LINC01090	lincRNA	chr2:187712816-188384313:-
ENSG00000231721	1918	2045	3295	933.028	2816	4610	4130	2641.48	0.353221	-1.50136	0.00638614	0.0366309	down	yes	LINC-PINT	antisense	chr7:130941760-131110176:-
ENSG00000231749	2	2	0	0.474004	10	6	10	5.60975	0.0844965	-3.56497	0.0079825	0.0432875	down	yes	ABCA9-AS1	antisense	chr17:68944531-69042784:+
ENSG00000231772	1	34	36	9.98625	0	0	0	0.120726	82.7185	6.37014	0.00265883	0.0189698	up	yes	Z93403.1	lincRNA	chrX:42252459-42699385:+
ENSG00000231882	6	1	0	0.731044	22	7	15	9.21383	0.0793421	-3.65577	0.00391751	0.0253544	down	yes	F10-AS1	antisense	chr13:113128155-113128880:-
ENSG00000231948	270	46	10	32.5492	538	374	272	263.292	0.123624	-3.01597	0.00087837	0.00788507	down	yes	HS1BP3-IT1	sense_intronic	chr2:20590775-20592548:-
ENSG00000231969	26	32	21	9.88145	355	409	395	260.989	0.0378616	-4.72312	3.69062e-22	1.76678e-19	down	yes	AC007364.1	antisense	chr2:149587196-149848233:+
ENSG00000231992	226	261	27	62.3717	1169	614	1423	682.017	0.0914518	-3.45084	8.0351e-06	0.000159728	down	yes	AC092802.3	sense_intronic	chr1:95120147-95138554:+
ENSG00000231993	25	7	6	4.18033	13	47	36	22.5366	0.185491	-2.43058	0.00572977	0.0337953	down	yes	EP300-AS1	antisense	chr22:41174591-41197456:-
ENSG00000232063	81	341	15	59.4167	9	10	6	5.69246	10.4378	3.38374	0.00230013	0.0169643	up	yes	AL691447.2	lincRNA	chr9:94332476-94360948:+
ENSG00000232131	3	0	0	0.318669	71	8	68	29.6897	0.0107333	-6.54176	2.11163e-06	5.07104e-05	down	yes	NCOA7-AS1	antisense	chr6:125797856-125818858:-
ENSG00000232284	63	17	18	10.8126	200	171	293	144.445	0.0748562	-3.73973	3.13925e-12	3.35797e-10	down	yes	GNG12-AS1	antisense	chr1:67832303-68202987:+
ENSG00000232310	67	2	31	10.7074	98	49	124	57.374	0.186625	-2.42179	0.00856608	0.0454982	down	yes	AL078590.3	lincRNA	chr6:134525314-134659836:-
ENSG00000232445	5	2	7	1.70616	18	10	24	11.0792	0.153996	-2.69903	0.00305767	0.021049	down	yes	AC006329.1	antisense	chr7:101308346-101310985:+
ENSG00000232448	19	10	29	7.19097	0	0	1	0.236523	30.4029	4.92614	0.00338165	0.022604	up	yes	AL354824.2	lincRNA	chr20:10180235-10185775:+
ENSG00000232451	72	1	71	16.5722	444	295	325	233.446	0.0709896	-3.81625	0.000134343	0.00171763	down	yes	AC018467.1	lincRNA	chr2:23018125-23199056:-
ENSG00000232474	0	1	7	1.08291	40	25	34	21.574	0.050195	-4.31631	0.000225856	0.00261206	down	yes	NCKAP5-IT1	sense_intronic	chr2:133431666-133433897:-
ENSG00000232498	5	112	115	32.921	0	0	2	0.419465	78.4833	6.29431	0.000198006	0.00235051	up	yes	AL136987.1	antisense	chr1:192517639-192567217:-
ENSG00000232536	92	60	72	27.1952	12	12	11	7.80185	3.48573	1.80146	0.00145101	0.0118623	up	yes	AL365436.2	sense_intronic	chr1:151540516-151561855:+
ENSG00000232558	11	0	0	1.06464	65	43	29	30.3851	0.0350383	-4.83492	0.000150711	0.00188644	down	yes	KCND3-IT1	sense_intronic	chr1:111853762-111856905:-
ENSG00000232591	33	8	34	8.77585	0	0	0	0.120213	73.0024	6.18987	0.00042046	0.00434937	up	yes	AL139125.1	lincRNA	chr10:7445558-7471942:-
ENSG00000232650	10	1	5	1.77936	66	14	20	20.8824	0.0852084	-3.55286	0.000311789	0.00341006	down	yes	LINC01780	lincRNA	chr1:119328176-119356182:+
ENSG00000232667	32	0	25	6.40401	564	138	473	243.391	0.0263116	-5.24816	3.25582e-07	1.01253e-05	down	yes	AC004862.1	antisense	chr7:80312574-80391474:-
ENSG00000232677	1117	1219	1125	436.472	66	27	32	26.9223	16.2123	4.01901	8.54557e-16	1.74509e-13	up	yes	LINC00665	lincRNA	chr19:36313067-36331718:-
ENSG00000232710	88	11	12	11.3246	144	77	213	91.7185	0.123471	-3.01776	0.000103554	0.00137904	down	yes	AC254562.2	lincRNA	chr22:42136433-42139927:-
ENSG00000232721	3	1	4	0.96531	41	15	56	23.3378	0.0413626	-4.59553	5.96462e-07	1.68452e-05	down	yes	AC239800.2	lincRNA	chr1:143736066-143739506:+
ENSG00000232790	0	65	41	15.1401	0	0	0	0.121084	125.039	6.96623	0.00346067	0.0230412	up	yes	LINC01162	lincRNA	chr7:20835431-21023148:+
ENSG00000232807	150	687	112	129.944	24	30	15	15.92	8.16229	3.02897	0.000818422	0.00745464	up	yes	AL137186.2	antisense	chr10:5934270-5945900:-
ENSG00000232855	73	69	183	42.212	333	282	211	185.375	0.227711	-2.13472	0.000889511	0.00795575	down	yes	AF165147.1	lincRNA	chr21:28439346-28674848:-
ENSG00000233005	11	1	2	1.49151	24	26	26	16.971	0.0878859	-3.50823	0.000201809	0.00238495	down	yes	AC018742.1	lincRNA	chr2:21221175-21970959:+
ENSG00000233008	118	100	114	41.1082	542	332	605	318.502	0.129067	-2.9538	5.92185e-15	1.02975e-12	down	yes	LINC01725	lincRNA	chr1:83575776-83861023:-
ENSG00000233067	1	1	1	0.366808	6	6	15	5.81187	0.0631137	-3.9859	0.00336878	0.0225604	down	yes	PTCHD1-AS	lincRNA	chrX:22259797-23293146:-
ENSG00000233080	72	118	1	23.8025	0	0	0	0.121336	196.17	7.61596	0.000134721	0.00172096	up	yes	LINC01399	lincRNA	chr22:35119824-35231056:-
ENSG00000233098	147	164	1502	247.165	31	6	13	10.4249	23.7092	4.56738	1.41459e-05	0.00025952	up	yes	CCDC144NL-AS1	antisense	chr17:20868433-21002276:+
ENSG00000233184	206	123	134	55.3214	210	160	217	128.528	0.430422	-1.21618	0.000214611	0.00251085	down	yes	AC093157.1	antisense	chr1:101025878-101087268:+
ENSG00000233223	83	31	45	18.3043	161	29	100	59.7209	0.306497	-1.70606	0.00957171	0.0493927	down	yes	AC016876.1	antisense	chr17:7581964-7584072:-
ENSG00000233237	183	200	140	65.269	468	343	720	329.502	0.198084	-2.33582	1.15697e-07	4.10519e-06	down	yes	LINC00472	lincRNA	chr6:71344344-71420769:-
ENSG00000233359	0	196	9	30.0335	0	1	0	0.237914	126.237	6.97999	0.00227555	0.01684	up	yes	AC114485.1	lincRNA	chr1:102199739-102389630:-
ENSG00000233376	73	12	0	8.40417	453	188	326	205.991	0.0407988	-4.61533	3.66776e-05	0.000576829	down	yes	AL117382.2	antisense	chr20:44389624-44391537:-
ENSG00000233461	152	96	75	38.219	19	12	20	11.0461	3.45995	1.79075	0.000388341	0.0040661	up	yes	AL445524.1	antisense	chr1:231522388-231528556:-
ENSG00000233527	216	151	197	69.0675	58	28	36	26.3832	2.61786	1.38839	0.00272473	0.0192938	up	yes	ZNF529-AS1	antisense	chr19:36573070-36594708:+
ENSG00000233539	34	7	32	8.56955	1	1	1	0.661288	12.9589	3.69587	0.00491547	0.0300108	up	yes	AC011294.1	lincRNA	chr7:46673785-46759851:-
ENSG00000233554	31	4	20	6.20828	60	27	53	29.7731	0.20852	-2.26175	0.00260746	0.0186671	down	yes	B4GALT1-AS1	antisense	chr9:33166975-33179983:+
ENSG00000233590	0	0	0	0.0671348	20	10	9	8.43278	0.00796118	-6.9728	4.45934e-05	0.000680009	down	yes	AC016395.1	lincRNA	chr10:68233251-68242379:-
ENSG00000233756	0	1	0	0.131806	16	12	26	11.6249	0.0113382	-6.46266	2.23239e-05	0.000378134	down	yes	DSCAM-IT1	sense_intronic	chr21:40615378-40630767:-
ENSG00000233828	1	694	30	105.92	0	0	0	0.121785	869.734	9.76443	0.00279785	0.0196922	up	yes	LINC01949	lincRNA	chr5:87205408-87240145:-
ENSG00000233852	12	1	5	1.98138	33	19	39	19.4237	0.102008	-3.29324	0.000123321	0.00159753	down	yes	AC005304.1	lincRNA	chr17:13932720-13940594:-
ENSG00000233891	2	0	0	0.21349	10	15	4	6.8645	0.0311006	-5.00692	0.00386099	0.0251111	down	yes	AC007179.2	lincRNA	chr2:59238714-59733396:-
ENSG00000233901	186	130	29	39.9032	11	11	9	6.94203	5.74806	2.52308	0.00129555	0.0108031	up	yes	LINC01503	lincRNA	chr9:129332300-129359538:+
ENSG00000233922	3	139	453	83.9351	6	1	4	2.28815	36.6825	5.19702	0.000166711	0.00205153	up	yes	LINC01694	lincRNA	chr21:45593654-45603056:+
ENSG00000233930	32	71	27	17.1377	1	4	1	1.42236	12.0487	3.59081	0.0013364	0.0110742	up	yes	KRTAP5-AS1	antisense	chr11:1571353-1599184:+
ENSG00000233936	0	0	0	0.0671698	34	10	17	12.7956	0.00524944	-7.57362	2.34359e-06	5.5595e-05	down	yes	AL390778.2	lincRNA	chr9:135245696-135252708:-
ENSG00000233967	31	98	32	21.5379	287	193	246	158.733	0.135686	-2.88166	2.86123e-05	0.000465999	down	yes	AL359715.2	lincRNA	chr6:80443344-80465927:+
ENSG00000234076	99	2	32	13.7558	263	160	188	133.275	0.103214	-3.2763	0.000417057	0.00431681	down	yes	TPRG1-AS1	lincRNA	chr3:188941715-188947639:-
ENSG00000234129	115	63	86	31.656	15	17	21	11.7524	2.69358	1.42953	0.0065775	0.037471	up	yes	AC073529.1	lincRNA	chrX:10847877-11111141:-
ENSG00000234223	0	0	0	0.0672842	49	13	41	21.3399	0.00315297	-8.30907	3.21077e-08	1.31872e-06	down	yes	AC003988.1	lincRNA	chr7:80246409-80312456:-
ENSG00000234281	0	0	0	0.0662089	9	3	4	3.33688	0.0198416	-5.65533	0.00923054	0.0480139	down	yes	LANCL1-AS1	antisense	chr2:210324759-210469246:+
ENSG00000234384	0	63	31	13.4493	0	0	0	0.120978	111.171	6.79664	0.00497834	0.030313	up	yes	LINC01049	lincRNA	chr13:90493287-90535080:+
ENSG00000234426	0	542	215	109.559	0	1	0	0.237553	461.198	8.84924	0.00649782	0.0371039	up	yes	AL139042.1	lincRNA	chr6:88298950-88421033:-
ENSG00000234509	66	84	26	21.8458	649	129	411	245.654	0.0889291	-3.4912	4.68837e-07	1.38986e-05	down	yes	AP000253.1	lincRNA	chr21:31653593-31659500:-
ENSG00000234551	0	113	11	17.9851	0	0	0	0.121214	148.375	7.2131	0.00352588	0.023406	up	yes	LINC01309	lincRNA	chr13:103425200-103427685:+
ENSG00000234614	486	204	258	109.739	56	31	31	25.7552	4.26086	2.09115	5.97717e-06	0.000124055	up	yes	AL450992.2	antisense	chr1:151841877-151850385:+
ENSG00000234678	163	199	147	64.4709	10	9	4	5.17829	12.4502	3.6381	3.74824e-08	1.51183e-06	up	yes	ELF3-AS1	antisense	chr1:202000094-202010353:-
ENSG00000234690	137	72	36	27.8943	6	5	15	5.55593	5.02064	2.32787	0.001823	0.014132	up	yes	AC106869.1	lincRNA	chr2:47192405-47345074:-
ENSG00000234722	0	85	1438	213.486	0	1	0	0.237506	898.868	9.81196	0.00562224	0.0333083	up	yes	LINC01287	lincRNA	chr7:153399920-153413963:-
ENSG00000234810	2	0	3	0.598097	72	16	62	30.9512	0.0193239	-5.69347	7.28344e-08	2.7444e-06	down	yes	AL603840.1	lincRNA	chr1:55581037-55868248:+
ENSG00000234869	26	47	13	11.0711	0	1	1	0.450179	24.5927	4.62016	0.0015888	0.0127363	up	yes	AL021392.1	antisense	chr22:46541495-46548196:+
ENSG00000234883	140	14	288	54.8734	2	3	21	5.40394	10.1543	3.34402	0.00483824	0.0296695	up	yes	MIR155HG	lincRNA	chr21:25561909-25575168:+
ENSG00000234913	63	212	38	42.0622	10	8	11	6.36288	6.61056	2.72477	0.0023394	0.0171646	up	yes	AC016027.2	sense_intronic	chr22:18004270-18007308:-
ENSG00000234997	8	2	15	3.09104	38	34	59	28.5607	0.108227	-3.20787	0.000108949	0.00144417	down	yes	AC016745.1	antisense	chr2:113424495-113425324:+
ENSG00000235056	4	62	22	12.4048	0	0	0	0.121028	102.495	6.67941	0.000584384	0.00565446	up	yes	AC010983.1	lincRNA	chr2:195003711-195026370:-
ENSG00000235200	3	0	0	0.339168	149	140	105	88.7382	0.00382212	-8.03141	3.68687e-14	5.52123e-12	down	yes	LINC01702	lincRNA	chr1:67522347-67532612:+
ENSG00000235304	22	0	66	11.0847	0	0	0	0.120648	91.8757	6.52161	0.00806951	0.0435816	up	yes	LINC01281	lincRNA	chrX:39304956-39327362:-
ENSG00000235357	0	6	0	0.830888	39	41	95	37.8193	0.0219699	-5.50833	1.47802e-05	0.000268582	down	yes	LINC01621	lincRNA	chr6:79803583-79807225:-
ENSG00000235493	1	187	179	52.406	0	0	0	0.121692	430.645	8.75036	1.10679e-05	0.000210969	up	yes	LINC01967	lincRNA	chr3:27997210-28028604:-
ENSG00000235501	54	114	152	42.713	378	210	490	229.68	0.185968	-2.42688	0.000131669	0.00169086	down	yes	AC105942.1	antisense	chr1:94927566-94963270:+
ENSG00000235518	0	0	0	0.0670437	5	9	6	4.58361	0.0146268	-6.09524	0.00221879	0.016512	down	yes	AC011196.1	lincRNA	chr15:26657030-26658763:-
ENSG00000235532	18	22	23	8.00813	185	20	78	57.7271	0.138724	-2.84971	0.000435399	0.0044628	down	yes	LINC00402	lincRNA	chr13:74231457-74259976:+
ENSG00000235538	0	28	72	14.0478	0	0	0	0.120997	116.101	6.85923	0.00452886	0.0282892	up	yes	AL137005.1	lincRNA	chr6:163703904-163759841:+
ENSG00000235545	190	117	38	39.514	22	6	16	9.23882	4.27695	2.09658	0.00465563	0.0288221	up	yes	AC103923.1	antisense	chr1:62688482-62710694:+
ENSG00000235563	25	47	6	9.9549	1	0	1	0.422124	23.5829	4.55967	0.00384375	0.0250101	up	yes	AL445183.2	antisense	chr1:53114576-53118609:+
ENSG00000235609	155	171	82	50.4236	339	247	383	210.921	0.239064	-2.06453	7.88313e-06	0.000157781	down	yes	AF127577.4	lincRNA	chr21:14818843-15014430:-
ENSG00000235645	2	4	1	0.880749	34	4	14	10.6481	0.0827142	-3.59572	0.00274242	0.0194002	down	yes	AL450311.1	lincRNA	chr10:69684899-69692452:+
ENSG00000235669	4	0	6	1.20028	28	23	30	17.8055	0.0674105	-3.89088	9.59002e-05	0.00129532	down	yes	AC004593.1	antisense	chr7:29199540-29208970:-
ENSG00000235902	3	3	0	0.710038	8	7	18	7.06676	0.100476	-3.31508	0.0093872	0.0486296	down	yes	AC108472.1	antisense	chr4:185665885-185675417:+
ENSG00000235903	21	42	6	8.8368	108	119	190	91.719	0.0963465	-3.37562	1.35991e-05	0.000251501	down	yes	CPB2-AS1	antisense	chr13:46052806-46113332:+
ENSG00000235904	1	0	0	0.129875	12	2	9	4.67214	0.0277978	-5.16888	0.00585443	0.034346	down	yes	RBMS3-AS3	antisense	chr3:29264194-29290726:-
ENSG00000235910	2056	112	42	207.493	3792	2448	3205	2058.95	0.100776	-3.31078	0.00168112	0.0132573	down	yes	APOA1-AS	antisense	chr11:116836117-116855729:+
ENSG00000236017	605	351	637	194.944	836	554	550	426.984	0.456561	-1.13112	0.00829142	0.0444268	down	yes	ASMTL-AS1	antisense	chrX:1401769-1414028:+
ENSG00000236030	5	29	59	12.8276	0	0	0	0.121035	105.982	6.72768	0.00034381	0.00369387	up	yes	LINC01036	lincRNA	chr1:187092842-187360323:+
ENSG00000236213	27	2	25	6.23146	143	28	107	57.233	0.108879	-3.19921	0.000423552	0.00437515	down	yes	AC006369.1	antisense	chr2:37600136-37646698:+
ENSG00000236255	195	26	48	28.196	201	131	184	112.151	0.251412	-1.99188	0.00240826	0.0175595	down	yes	AC009404.1	lincRNA	chr2:117833937-117841658:+
ENSG00000236267	0	0	0	0.0668114	27	1	10	7.55026	0.00884889	-6.82029	0.000947664	0.00836315	down	yes	AP006216.2	antisense	chr11:116813204-116814003:-
ENSG00000236283	345	349	277	120.838	661	244	706	337.93	0.357583	-1.48365	0.00179534	0.0139621	down	yes	AC019197.1	antisense	chr2:164840672-165208261:+
ENSG00000236341	46	0	3	4.65098	185	164	219	124.972	0.037216	-4.74793	3.35835e-05	0.000536831	down	yes	AL161740.1	antisense	chr1:56963886-56996757:+
ENSG00000236378	0	0	4	0.521689	94	31	47	36.5202	0.014285	-6.12936	2.8806e-07	9.13349e-06	down	yes	AL133319.1	lincRNA	chr6:135807148-135808466:-
ENSG00000236449	0	187	83	39.0397	2	2	0	0.927224	42.1038	5.39588	0.00295956	0.0205236	up	yes	AC010894.3	antisense	chr2:174547141-174774827:+
ENSG00000236497	0	0	0	0.066745	13	6	2	4.56079	0.0146345	-6.09448	0.00390287	0.0252821	down	yes	LINC01744	lincRNA	chr1:232727254-232742715:-
ENSG00000236548	66	40	12	13.5258	271	134	269	143.751	0.0940918	-3.40979	1.42462e-08	6.40134e-07	down	yes	RNF217-AS1	antisense	chr6:124909093-124963039:-
ENSG00000236572	0	0	0	0.0664329	12	1	12	4.96315	0.0133852	-6.22321	0.0035586	0.0235749	down	yes	AC006369.2	lincRNA	chr2:37744333-37747046:+
ENSG00000236760	38	49	24	13.9742	2	4	6	2.66686	5.23994	2.38955	0.00763942	0.0418863	up	yes	AC019118.2	lincRNA	chr2:3131581-3145780:-
ENSG00000236849	37	21	111	21.8701	166	85	204	96.6794	0.226213	-2.14425	0.00493802	0.030117	down	yes	LINC01474	lincRNA	chr9:72871728-72874109:-
ENSG00000236871	380	178	325	105.736	550	308	314	255.939	0.41313	-1.27533	0.00408909	0.0261863	down	yes	LINC00106	lincRNA	chrX:1396427-1399402:+
ENSG00000236882	48	2	9	5.95446	1545	317	4614	1305.07	0.00456257	-7.77594	4.15647e-14	6.16128e-12	down	yes	LINC01554	lincRNA	chr5:95852232-95860133:+
ENSG00000236908	7	0	0	0.680842	86	35	4	27.4511	0.024802	-5.3334	0.00052885	0.00521035	down	yes	AC005865.1	lincRNA	chr12:3318718-3325343:+
ENSG00000236975	2	0	1	0.333712	17	1	14	6.40465	0.0521046	-4.26245	0.00829362	0.0444299	down	yes	AL137793.1	lincRNA	chr1:229092815-229094905:-
ENSG00000237021	50	4	4	5.71745	108	15	64	38.1573	0.149839	-2.73852	0.00866513	0.0458903	down	yes	AL050331.3	lincRNA	chr6:116254207-116256743:+
ENSG00000237076	0	0	0	0.0674849	148	15	89	51.0487	0.00132197	-9.56309	4.63755e-10	3.07088e-08	down	yes	AL035706.1	lincRNA	chr1:83790280-83801465:+
ENSG00000237234	4	5	0	1.08818	111	174	25	74.8021	0.0145474	-6.10309	4.02711e-08	1.61317e-06	down	yes	Z99289.1	antisense	chr6:112154765-112166476:+
ENSG00000237248	80	17	78	20.611	225	243	665	242.75	0.0849065	-3.55798	3.36293e-07	1.0414e-05	down	yes	LINC00987	lincRNA	chr12:9240003-9243052:+
ENSG00000237338	28	13	0	4.45906	54	31	61	31.2617	0.142637	-2.80958	0.00863301	0.0457534	down	yes	FTCD-AS1	antisense	chr21:46151614-46152647:+
ENSG00000237352	46	14	94	19.2983	3	1	4	1.69482	11.3866	3.50927	0.00119169	0.0101038	up	yes	LINC01358	lincRNA	chr1:58933643-59240555:+
ENSG00000237424	134	100	362	77.3965	23	35	19	17.8633	4.33272	2.11527	0.00610955	0.0354694	up	yes	FOXD2-AS1	antisense	chr1:47432133-47434641:-
ENSG00000237534	0	122	208	46.9202	0	0	1	0.237359	197.676	7.627	0.00027901	0.0031229	up	yes	LINC00383	lincRNA	chr13:69222346-69292154:+
ENSG00000237742	10	0	6	1.77619	158	33	45	49.3246	0.0360102	-4.79545	2.48692e-06	5.84726e-05	down	yes	AL365259.1	antisense	chr6:125578558-125749190:-
ENSG00000237798	3	91	37	18.7615	0	0	2	0.417831	44.9022	5.48871	0.00216202	0.0161857	up	yes	AC010894.4	antisense	chr2:174575227-174587726:+
ENSG00000237838	1	1	2	0.506431	6	13	6	5.95791	0.0850015	-3.55637	0.0075146	0.0413886	down	yes	AC092422.1	lincRNA	chr3:24687919-25174305:+
ENSG00000237877	136	92	113	41.4576	169	102	190	99.1968	0.417933	-1.25866	0.00105025	0.00907915	down	yes	LINC01473	lincRNA	chr2:186032891-186083233:-
ENSG00000237879	4	2	1	0.809195	60	11	39	22.634	0.0357513	-4.80586	1.28953e-06	3.29168e-05	down	yes	LINC00398	lincRNA	chr13:30803206-30810645:+
ENSG00000237940	263	179	131	68.2447	400	240	237	192.227	0.355022	-1.49402	0.000327906	0.00356099	down	yes	LINC01238	lincRNA	chr2:241970683-241977276:+
ENSG00000237949	1	0	2	0.36258	401	65	177	132.532	0.0027358	-8.51382	5.64172e-14	8.27887e-12	down	yes	LINC00844	lincRNA	chr10:58999626-59001543:+
ENSG00000238033	9	103	50	22.8753	0	0	2	0.420732	54.3703	5.76475	0.000421185	0.00435379	up	yes	AC002480.4	lincRNA	chr7:22649960-22665533:-
ENSG00000238097	54	0	2	5.22913	409	236	459	236.668	0.0220948	-5.50015	4.92224e-06	0.000104843	down	yes	LINC02037	lincRNA	chr3:194247648-194257772:+
ENSG00000238099	0	4	0	0.557071	27	2	30	11.8696	0.0469327	-4.41326	0.00863224	0.0457534	down	yes	LINC01625	lincRNA	chr6:139468995-139474596:-
ENSG00000238198	11	6	6	2.70786	17	11	32	12.7196	0.212889	-2.23183	0.00479365	0.0294579	down	yes	AL357055.3	lincRNA	chr1:113011687-113073105:-
ENSG00000238250	5	0	0	0.497292	18	16	5	8.91345	0.0557912	-4.16382	0.00747781	0.0412792	down	yes	ST6GAL2-IT1	sense_intronic	chr2:106822923-106825031:-
ENSG00000238290	61	52	10	14.5206	333	218	402	205.442	0.07068	-3.82255	3.6508e-09	1.89008e-07	down	yes	AL034417.2	lincRNA	chr1:8026738-8122702:+
ENSG00000239265	1	0	1	0.233918	18	2	23	8.66469	0.0269967	-5.21107	0.00110697	0.00947735	down	yes	CLRN1-AS1	antisense	chr3:150852484-151080726:+
ENSG00000239445	28	4	7	4.16569	37	25	27	19.4735	0.213916	-2.22489	0.00532015	0.0319274	down	yes	ST3GAL6-AS1	antisense	chr3:98714330-98732651:-
ENSG00000239523	118	79	28	26.095	15	4	3	4.69871	5.55364	2.47343	0.00497846	0.030313	up	yes	MYLK-AS1	antisense	chr3:123585542-123644568:+
ENSG00000239589	0	257	519	110.26	0	1	0	0.23755	464.154	8.85846	0.00614146	0.0355785	up	yes	LINC00879	lincRNA	chr3:94938172-95152509:+
ENSG00000239799	83	25	26	14.9152	360	230	301	194.03	0.0768708	-3.70142	1.78747e-14	2.79132e-12	down	yes	ITIH4-AS1	antisense	chr3:52823935-52825314:+
ENSG00000239911	45	29	20	11.1335	111	102	93	68.4109	0.162744	-2.61932	4.93202e-08	1.93322e-06	down	yes	PRKAG2-AS1	antisense	chr7:151877042-151879223:+
ENSG00000240006	10	0	5	1.63016	58	8	28	19.2258	0.0847901	-3.55996	0.00212883	0.0159851	down	yes	LINC02004	lincRNA	chr3:134313576-134321171:+
ENSG00000240050	38	14	14	7.45474	102	19	76	40.4784	0.184166	-2.44092	0.000649923	0.00616603	down	yes	AL590542.1	lincRNA	chr6:116280199-116370273:+
ENSG00000240291	782	508	489	213.273	1236	1078	860	711.581	0.299717	-1.73833	3.78988e-06	8.34003e-05	down	yes	AL450384.2	antisense	chr10:18513115-18545651:-
ENSG00000240401	120	31	33	20.0361	151	56	97	64.4785	0.31074	-1.68622	0.0054763	0.0326498	down	yes	AC012358.3	antisense	chr2:55282350-55346049:+
ENSG00000240405	1	17	159	24.8508	0	2	0	0.504272	49.2806	5.62295	0.00423184	0.0268559	up	yes	SAMMSON	lincRNA	chr3:69999577-70015318:+
ENSG00000240498	206	145	195	66.9826	22	5	7	7.20829	9.29244	3.21606	1.08422e-06	2.84215e-05	up	yes	CDKN2B-AS1	antisense	chr9:21994778-22121097:+
ENSG00000240875	164	43	51	28.3436	439	323	597	293.715	0.0965002	-3.37332	1.97965e-11	1.78978e-09	down	yes	LINC00886	lincRNA	chr3:156747346-156817062:-
ENSG00000240915	15	0	0	1.41082	68	14	41	25.3991	0.055546	-4.17017	0.00346934	0.0230883	down	yes	AC120042.1	antisense	chr8:63013068-63014681:+
ENSG00000241316	241	51	136	48.2749	292	366	443	245.95	0.196279	-2.34902	2.28141e-05	0.000384874	down	yes	SUCLG2-AS1	lincRNA	chr3:67654697-67947713:+
ENSG00000241544	0	0	1	0.131313	15	1	30	9.18807	0.0142917	-6.12868	0.00108052	0.00928785	down	yes	LINC02029	lincRNA	chr3:157081841-157088547:+
ENSG00000242125	1045	1604	1933	599.426	327	199	192	157.593	3.80363	1.92738	0.000390621	0.00408119	up	yes	SNHG3	sense_intronic	chr1:28505980-28510892:+
ENSG00000242741	3	0	0	0.309509	6	8	15	6.31217	0.0490337	-4.35008	0.00646794	0.0369694	down	yes	LINC02005	lincRNA	chr3:73808601-73902866:+
ENSG00000242795	53	8	288	46.1819	4	1	1	1.2831	35.9924	5.16962	0.000137596	0.00174927	up	yes	AC007849.1	sense_intronic	chr3:169613510-169623951:-
ENSG00000242808	19	13	12	5.28869	33	21	25	17.2699	0.306238	-1.70728	0.00554785	0.0329888	down	yes	SOX2-OT	sense_overlapping	chr3:180989770-181836880:+
ENSG00000242828	0	145	71	31.1661	0	0	2	0.413111	75.4425	6.23731	0.00285734	0.020024	up	yes	AC068756.1	lincRNA	chr3:80761042-80788963:-
ENSG00000243273	2	0	0	0.21354	8	6	21	7.35094	0.0290494	-5.10535	0.00194863	0.0148807	down	yes	AC020636.1	antisense	chr3:150890636-151038818:+
ENSG00000243384	5	15	1	2.74542	36	30	52	25.7074	0.106795	-3.22709	0.000989738	0.00866637	down	yes	AC119424.1	antisense	chr3:58572744-58574319:+
ENSG00000243620	51	137	38	30.0271	0	1	0	0.238124	126.098	6.9784	4.7272e-06	0.000101428	up	yes	AC092957.1	antisense	chr3:146909685-147370656:-
ENSG00000243694	2	0	2	0.474515	259	128	257	137.375	0.00345417	-8.17745	2.7696e-20	1.1554e-17	down	yes	LINC02027	lincRNA	chr3:80993868-81095647:+
ENSG00000243810	0	17	72	12.4351	0	0	0	0.120867	102.883	6.68486	0.00699177	0.0391888	up	yes	AL121721.1	antisense	chr20:20258407-20267809:-
ENSG00000243818	89	3	2	8.83152	2377	480	1476	895.734	0.00985953	-6.66426	2.26739e-09	1.23071e-07	down	yes	AC021074.3	antisense	chr3:142926675-142942534:+
ENSG00000243902	36	51	0	10.5984	0	0	0	0.120578	87.8966	6.45774	0.0079349	0.0431098	up	yes	ELFN2	sense_overlapping	chr22:37339583-37427445:-
ENSG00000244041	94	100	116	39.3309	17	15	21	11.6533	3.37508	1.75492	0.00164211	0.0130327	up	yes	LINC01011	lincRNA	chr6:2987967-2991173:+
ENSG00000244055	126	92	100	38.8151	122	165	191	107.279	0.361814	-1.46668	0.000905038	0.00806744	down	yes	AC007566.1	antisense	chr7:92457564-92491610:+
ENSG00000244128	1	7	9	2.33288	134	3	65	40.34	0.0578306	-4.11202	0.00099686	0.00871163	down	yes	LINC01322	lincRNA	chr3:165206960-165655423:+
ENSG00000244265	14	6	6	2.99509	81	15	43	28.6974	0.104368	-3.26025	3.47633e-05	0.000551716	down	yes	SIAH2-AS1	antisense	chr3:150761937-150762538:+
ENSG00000244383	0	0	0	0.0668556	17	5	15	7.64777	0.00874185	-6.83785	0.000100804	0.00135155	down	yes	FAM3D-AS1	antisense	chr3:58607080-58634440:+
ENSG00000245017	89	4	7	9.69608	238	329	277	192.252	0.0504341	-4.30946	4.83615e-06	0.000103235	down	yes	LINC02453	lincRNA	chr12:98485544-98503855:-
ENSG00000245281	13	10	19	5.23905	54	21	50	26.4286	0.198234	-2.33472	0.000523652	0.00516262	down	yes	AC124242.1	antisense	chr8:18084868-18096394:+
ENSG00000245293	13	6	1	2.25367	88	67	97	54.9852	0.0409869	-4.60869	1.3023e-10	9.92945e-09	down	yes	AC096564.1	antisense	chr4:107863479-107978799:-
ENSG00000245522	9	39	12	8.08541	0	0	0	0.120507	67.095	6.06813	0.00135055	0.0111567	up	yes	AC026250.1	lincRNA	chr11:9754770-9759533:-
ENSG00000245573	149	35	30	22.8502	173	94	159	91.494	0.249745	-2.00147	0.000994451	0.00869721	down	yes	BDNF-AS	antisense	chr11:27506838-27698174:+
ENSG00000245694	14	157	138	43.5686	7	8	12	5.95829	7.31227	2.87032	0.00487651	0.0298103	up	yes	CRNDE	lincRNA	chr16:54845189-54929189:-
ENSG00000245768	28	2	0	2.88898	46	46	47	30.9844	0.0932399	-3.42291	0.00433394	0.0273288	down	yes	AC092378.1	lincRNA	chr16:58733912-59108974:+
ENSG00000246145	333	138	29	54.3314	597	302	275	255.873	0.212337	-2.23557	0.00286901	0.0200865	down	yes	RRS1-AS1	lincRNA	chr8:66419589-66428977:-
ENSG00000246225	94	48	50	22.5319	127	89	130	75.3179	0.299157	-1.74102	7.9809e-06	0.000159193	down	yes	AC006299.1	antisense	chr11:22829380-22945393:+
ENSG00000246273	336	178	169	79.9614	66	41	60	36.2375	2.20659	1.14182	0.00326468	0.0220581	up	yes	SBF2-AS1	antisense	chr11:9758292-9811319:+
ENSG00000246379	6	0	1	0.76239	115	70	57	53.2619	0.014314	-6.12643	4.88638e-11	4.10034e-09	down	yes	AC007495.1	lincRNA	chr16:56092987-56191094:-
ENSG00000246763	37	6	6	5.12723	14	59	54	29.5719	0.173382	-2.52797	0.00745778	0.041192	down	yes	RGMB-AS1	antisense	chr5:98769618-98773469:-
ENSG00000246876	0	65	42	15.3612	0	0	1	0.237178	64.7668	6.01718	0.00598021	0.0348293	up	yes	LINC02466	lincRNA	chr4:129724171-129771481:-
ENSG00000247033	43	37	16	11.5245	157	74	61	63.5914	0.181227	-2.46413	8.70443e-05	0.0011961	down	yes	AC099508.1	antisense	chr16:75108601-75110712:-
ENSG00000247134	23	277	97	56.2065	10	3	7	4.23142	13.2831	3.73152	0.000389185	0.00407056	up	yes	AC090204.1	lincRNA	chr8:32996178-33044855:+
ENSG00000247157	135	42	43	24.4003	94	346	353	183.336	0.133091	-2.90952	3.77797e-05	0.0005906	down	yes	LINC01252	lincRNA	chr12:11548030-11590369:+
ENSG00000248050	139	30	2	17.2589	4718	427	1745	1399.76	0.0123299	-6.34169	9.14204e-09	4.29897e-07	down	yes	AC079061.1	antisense	chr8:109644115-109648084:+
ENSG00000248079	32	12	13	6.47868	57	17	41	24.0752	0.269102	-1.89378	0.00466728	0.0288697	down	yes	DPH6-AS1	lincRNA	chr15:35546195-35859001:+
ENSG00000248103	13	313	123	64.2311	2	1	4	1.4869	43.1979	5.43289	1.26295e-05	0.000236566	up	yes	AC008443.3	lincRNA	chr5:181281375-181283652:+
ENSG00000248138	2	164	115	40.2605	6	1	9	3.28407	12.2593	3.61581	0.00766611	0.0419927	up	yes	AC097515.1	antisense	chr4:16400430-16512187:+
ENSG00000248215	0	115	90	29.4779	0	1	0	0.237937	123.89	6.95291	0.00102614	0.0089103	up	yes	AC079239.1	lincRNA	chr4:36496537-36641900:-
ENSG00000248238	0	49	27	10.8377	0	0	0	0.120747	89.7557	6.48793	0.0087291	0.046141	up	yes	LINC02438	lincRNA	chr4:19172335-19456994:-
ENSG00000248309	183	61	257	61.3042	29	17	34	17.1831	3.5677	1.83499	0.00658698	0.037503	up	yes	MEF2C-AS1	antisense	chr5:88883328-89466398:+
ENSG00000248319	0	0	0	0.0671934	41	8	33	16.7967	0.00400038	-7.96565	5.33505e-07	1.54252e-05	down	yes	LINC02275	lincRNA	chr4:169917761-169975902:-
ENSG00000248359	4	0	30	4.52118	346	187	422	203.499	0.0222172	-5.49218	1.76145e-06	4.33344e-05	down	yes	AC010280.1	lincRNA	chr5:68531690-68533530:-
ENSG00000248667	0	39	70	15.3811	0	0	0	0.121084	127.029	6.98901	0.00332188	0.0223309	up	yes	AC010486.1	lincRNA	chr5:85420028-85420451:-
ENSG00000248693	36	107	20	21.6848	3	1	5	1.89886	11.4199	3.51348	0.00125248	0.0105395	up	yes	LINC02100	lincRNA	chr5:18704433-18746173:-
ENSG00000248709	8	9	0	2.03476	726	191	620	319.212	0.00637432	-7.29351	1.11988e-17	3.00026e-15	down	yes	AC008549.1	lincRNA	chr5:115755644-115756286:+
ENSG00000248783	0	74	52	17.9971	0	0	0	0.121217	148.47	7.21403	0.00208629	0.0157223	up	yes	AC106771.1	lincRNA	chr5:12553890-12574637:-
ENSG00000248884	1	1	6	1.01686	287	130	351	162.122	0.00627221	-7.31681	8.66352e-19	2.72034e-16	down	yes	AC010280.2	lincRNA	chr5:68430427-68434481:-
ENSG00000248890	12	11	2	2.97337	31	21	29	17.6561	0.168404	-2.57	0.00165427	0.0131093	down	yes	HHIP-AS1	antisense	chr4:144642922-144661357:-
ENSG00000249001	0	53	87	19.8097	0	0	0	0.121273	163.348	7.35181	0.0015855	0.0127197	up	yes	AC093895.1	antisense	chr4:87568035-87733956:-
ENSG00000249021	3	1	0	0.437656	24	3	9	7.35158	0.0595322	-4.07019	0.00527873	0.0317507	down	yes	AC008549.2	lincRNA	chr5:115691462-115692167:-
ENSG00000249096	575	17	351	103.366	2871	1941	5393	2168.59	0.0476649	-4.39093	1.82609e-06	4.47362e-05	down	yes	LINC02362	lincRNA	chr4:184365183-184382306:-
ENSG00000249173	19	0	0	1.811	2007	2566	2645	1625.91	0.00111384	-9.81024	4.47938e-18	1.24578e-15	down	yes	LINC01093	lincRNA	chr4:184893871-184899454:-
ENSG00000249174	0	692	99	115.34	0	1	0	0.237549	485.542	8.92345	0.00790411	0.0429985	up	yes	AC106744.1	lincRNA	chr5:18965861-19142346:-
ENSG00000249201	315	222	43	66.9564	176	940	518	395.409	0.169335	-2.56205	0.00308494	0.0211819	down	yes	CTD-3080P12.3	antisense	chr5:1173141-1178605:-
ENSG00000249335	11	1	1	1.34302	28	13	21	13.2172	0.101612	-3.29886	0.00185082	0.014286	down	yes	AC093523.1	lincRNA	chr5:68832585-68962158:-
ENSG00000249346	0	0	0	0.0666956	12	6	1	4.1646	0.0160149	-5.96444	0.00812283	0.0438029	down	yes	LINC01016	lincRNA	chr6:33867506-33896914:-
ENSG00000249352	37	21	5	7.14575	72	40	58	36.7156	0.194624	-2.36124	0.000960153	0.00845008	down	yes	LINC02198	lincRNA	chr5:68970692-69030165:-
ENSG00000249364	34	14	9	6.47549	1486	1389	1118	897.577	0.00721441	-7.1149	1.91917e-43	3.50272e-40	down	yes	AC112206.2	lincRNA	chr5:67379378-67805238:+
ENSG00000249413	1	117	70	26.9076	0	0	0	0.121488	221.485	7.79106	0.000115032	0.00150974	up	yes	AC116049.2	lincRNA	chr4:65998846-66150012:+
ENSG00000249464	206	268	230	89.9948	12	18	32	13.641	6.59738	2.72189	6.02427e-06	0.000124855	up	yes	LINC01091	lincRNA	chr4:123650267-123930406:+
ENSG00000249550	6	91	147	34.4034	1	0	1	0.421945	81.5351	6.34935	7.15608e-05	0.0010164	up	yes	LINC01234	lincRNA	chr12:113679459-113773683:-
ENSG00000249604	29	23	0	5.99452	101	74	161	72.1799	0.0830497	-3.58988	0.000560663	0.00547209	down	yes	AC096564.2	antisense	chr4:107936031-107941255:-
ENSG00000249684	107	7	55	18.395	123	73	230	89.8643	0.204698	-2.28843	0.00552134	0.0328647	down	yes	AC106795.2	antisense	chr5:177950335-177963960:+
ENSG00000249746	31	15	9	6.28821	101	40	109	52.5466	0.119669	-3.06288	4.42014e-07	1.32387e-05	down	yes	AC099509.1	lincRNA	chr5:96213346-96215075:-
ENSG00000249859	392	345	948	218.358	61	65	123	54.2839	4.02252	2.0081	0.00196741	0.015005	up	yes	PVT1	lincRNA	chr8:127794533-128101253:+
ENSG00000249877	0	74	47	17.2983	0	0	0	0.121189	142.738	7.15722	0.00236685	0.0173114	up	yes	AC105924.1	lincRNA	chr4:189288677-189291336:-
ENSG00000249923	0	1	1	0.260334	10	15	9	7.91109	0.0329075	-4.92544	0.000867164	0.00780418	down	yes	AC007663.2	antisense	chr22:20198729-20204918:-
ENSG00000250056	13	86	15	15.791	4826	1525	4430	2253.04	0.00700872	-7.15663	3.1013e-16	6.86092e-14	down	yes	LINC01018	lincRNA	chr5:6582136-6588499:+
ENSG00000250060	0	107	18	18.0837	0	0	0	0.121221	149.179	7.2209	0.00289813	0.0202177	up	yes	AC122710.1	lincRNA	chr5:6868559-6886787:+
ENSG00000250167	0	0	0	0.0665448	10	4	8	4.59972	0.0144671	-6.11108	0.00177839	0.0138815	down	yes	AC034206.1	antisense	chr5:135559577-135634874:+
ENSG00000250237	20	5	2	2.85336	59	6	35	20.2481	0.14092	-2.82705	0.00691079	0.0388992	down	yes	AC010273.2	lincRNA	chr5:69038518-69043821:-
ENSG00000250240	35	30	21	10.4598	85	72	88	54.0741	0.193435	-2.37008	4.36474e-07	1.30996e-05	down	yes	AC008840.1	antisense	chr5:95701249-95732295:-
ENSG00000250266	0	0	0	0.0676639	44	48	38	29.3666	0.00230411	-8.76157	4.74335e-10	3.13383e-08	down	yes	LINC01612	lincRNA	chr4:170273919-170283079:+
ENSG00000250328	322	15	59	39.5434	544	348	294	261.677	0.151115	-2.72628	0.00151235	0.0122574	down	yes	MGC32805	antisense	chr5:122436497-122479087:-
ENSG00000250333	0	0	0	0.0673221	17	16	33	14.2222	0.00473358	-7.72285	5.44534e-07	1.56665e-05	down	yes	AC093725.2	lincRNA	chr4:57605694-57658800:-
ENSG00000250415	0	0	0	0.0663067	3	3	12	3.72321	0.017809	-5.81125	0.00757935	0.0416429	down	yes	AC022113.2	lincRNA	chr5:16617225-16621276:+
ENSG00000250436	760	6	78	80.2982	4769	4049	5085	3064.1	0.0262061	-5.25395	1.77607e-06	4.36205e-05	down	yes	AC074250.2	lincRNA	chr4:73508803-73534128:+
ENSG00000250490	19	2	3	2.49696	33	16	32	17.1994	0.145177	-2.78412	0.00252322	0.0182204	down	yes	LINC02145	lincRNA	chr5:6310441-6339884:-
ENSG00000250514	1	270	22	42.791	0	1	0	0.237821	179.929	7.49129	0.0002223	0.00257603	up	yes	LINC02125	lincRNA	chr16:76634998-76658478:+
ENSG00000250802	194	359	81	81.3732	704	631	515	415.011	0.196075	-2.35052	0.000428759	0.00441178	down	yes	ZBED3-AS1	antisense	chr5:77086740-77166909:+
ENSG00000250874	0	54	75	18.2792	0	0	0	0.121221	150.793	7.23642	0.00197249	0.0150202	up	yes	AC010595.1	lincRNA	chr5:85663232-85664684:+
ENSG00000250899	151	180	51	47.1451	7	7	7	4.66655	10.1028	3.33668	7.96491e-06	0.000159091	up	yes	AC125807.2	lincRNA	chr12:3041437-3044950:+
ENSG00000251049	0	0	0	0.0672422	31	13	35	16.5767	0.00405644	-7.94557	1.39399e-07	4.84611e-06	down	yes	AC107396.1	lincRNA	chr4:57595940-57605872:-
ENSG00000251061	0	0	0	0.0674869	20	20	8	10.9817	0.0061454	-7.34628	1.20414e-05	0.00022686	down	yes	AC068945.1	lincRNA	chr4:170343089-170372311:+
ENSG00000251129	0	557	266	118.869	0	3	1	1.00171	118.666	6.89076	0.00964565	0.0496601	up	yes	AC112251.1	lincRNA	chr4:31997397-32155406:+
ENSG00000251139	18	42	8	8.82952	232	106	397	153.685	0.0574521	-4.1215	1.1361e-07	4.0515e-06	down	yes	AC084871.1	antisense	chr4:184813619-184821300:+
ENSG00000251218	1	0	0	0.13103	43	9	22	15.3236	0.00855083	-6.86972	8.71691e-06	0.00017084	down	yes	AC103764.1	lincRNA	chr8:134849935-134881899:+
ENSG00000251273	1	135	52	27.0311	0	0	0	0.121491	222.495	7.79763	0.000130529	0.00167842	up	yes	LINC02228	lincRNA	chr5:25126305-25190656:-
ENSG00000251350	3	21	20	6.02464	0	0	0	0.119965	50.22	5.65019	0.00612841	0.035541	up	yes	LINC02475	lincRNA	chr4:44016861-44022063:+
ENSG00000251364	539	234	187	109.053	524	292	367	256.759	0.424729	-1.23539	0.00394801	0.0254953	down	yes	AC107884.1	antisense	chr11:7427266-7512515:-
ENSG00000251365	1	0	6	0.906467	23	6	22	10.5863	0.0856261	-3.54581	0.00858982	0.0455834	down	yes	AC122710.2	lincRNA	chr5:6765891-6771953:+
ENSG00000251381	0	1326	1031	338.565	0	1	0	0.237489	1425.6	10.4774	0.00203037	0.0153637	up	yes	LINC00958	lincRNA	chr11:12961842-12989548:-
ENSG00000251409	4	0	1	0.531069	12	3	32	9.49614	0.0559247	-4.16037	0.00338565	0.0226242	down	yes	AC008592.4	lincRNA	chr5:95835943-95852721:-
ENSG00000251442	103	41	253	50.5953	7	2	7	3.3736	14.9974	3.90664	2.41319e-05	0.000403607	up	yes	LINC01094	lincRNA	chr4:78645903-78682699:+
ENSG00000251443	1	0	0	0.131406	19	20	86	26.2078	0.00501402	-7.63982	5.73175e-07	1.63296e-05	down	yes	LINC02160	lincRNA	chr5:33229735-33255553:+
ENSG00000251448	17	5	0	2.30124	76	12	21	22.5147	0.10221	-3.29039	0.00666937	0.0378761	down	yes	AC063919.1	lincRNA	chr3:126288867-126294024:-
ENSG00000251487	0	728	114	122.715	0	1	0	0.237543	516.601	9.01291	0.00728547	0.0404853	up	yes	AC106744.2	lincRNA	chr5:19035197-19038799:-
ENSG00000251629	1	811	95	132.319	0	1	0	0.237568	556.976	9.12147	5.81229e-06	0.000120805	up	yes	LINC02241	lincRNA	chr5:20611840-20937691:+
ENSG00000251637	75	0	7	7.80312	683	108	258	216.322	0.0360719	-4.79298	0.000115908	0.00152047	down	yes	AP003716.1	lincRNA	chr11:67886477-67906350:+
ENSG00000253200	116	74	66	30.5303	138	86	88	68.42	0.446219	-1.16418	0.00621984	0.0358673	down	yes	AC037459.3	antisense	chr8:22613908-22616657:-
ENSG00000253215	12	6	8	3.08825	44	31	43	25.742	0.119969	-3.05926	5.74405e-07	1.63487e-05	down	yes	AC087273.1	antisense	chr8:17882043-17882661:+
ENSG00000253339	60	4	4	6.42824	0	0	0	0.119062	53.9909	5.75464	0.00660502	0.0375911	up	yes	AC111149.2	lincRNA	chr8:73358913-73362788:+
ENSG00000253363	0	121	22	20.6954	0	0	0	0.12131	170.599	7.41446	0.00194515	0.0148636	up	yes	AC090809.1	lincRNA	chr8:36537391-36779164:-
ENSG00000253433	9	0	0	0.874889	66	13	37	23.9329	0.0365559	-4.77375	0.00036157	0.00384228	down	yes	NCRNA00250	lincRNA	chr8:134838069-134842637:+
ENSG00000253490	73	10	311	51.3845	0	0	0	0.121664	422.349	8.72229	1.01179e-06	2.67872e-05	up	yes	LINC02099	lincRNA	chr8:29748309-29798492:+
ENSG00000253616	55	49	11	13.6465	0	0	2	0.422064	32.3328	5.01493	0.000949819	0.00837711	up	yes	AC107959.3	antisense	chr8:23071377-23074488:-
ENSG00000253622	0	57	36	13.2684	0	0	0	0.120964	109.689	6.77728	0.00499211	0.0303707	up	yes	AC027419.2	sense_intronic	chr8:117128455-117130299:+
ENSG00000253641	58	62	44	20.4406	193	270	123	136.838	0.149378	-2.74296	3.63155e-06	8.06387e-05	down	yes	LINCR-0001	lincRNA	chr8:10474565-10481974:+
ENSG00000253669	48	118	26	25.3224	5	8	1	3.32378	7.61854	2.92952	0.00612895	0.035541	up	yes	AP003356.1	lincRNA	chr8:102805517-102809971:+
ENSG00000253696	6	1	0	0.735959	21	10	16	10.0315	0.0733647	-3.76877	0.00185336	0.0142953	down	yes	KBTBD11-OT1	lincRNA	chr8:1971397-1976478:+
ENSG00000253764	13	2	0	1.51522	45	7	52	21.084	0.0718661	-3.79855	0.00211233	0.0158939	down	yes	AC019257.1	lincRNA	chr8:1972570-1974637:-
ENSG00000253888	8	0	5	1.45379	41	18	25	17.9965	0.0807819	-3.62982	0.000289427	0.00321119	down	yes	AC090150.1	antisense	chr8:27184321-27210494:+
ENSG00000253893	46	6	16	7.33551	82	36	62	38.3534	0.191261	-2.38639	0.00090405	0.00806109	down	yes	FAM85B	antisense	chr8:8167819-8226614:-
ENSG00000253931	26	86	14	16.7861	0	0	0	0.12126	138.431	7.11302	4.19545e-05	0.000645498	up	yes	AC105118.1	antisense	chr8:143412749-143417054:+
ENSG00000254028	21	12	2	3.95333	85	20	64	35.0045	0.112938	-3.1464	0.000254075	0.00288584	down	yes	AC083843.1	lincRNA	chr8:134832747-134834482:+
ENSG00000254042	60	0	7	6.46012	303	98	249	136.238	0.0474178	-4.39843	0.000123138	0.00159729	down	yes	AC011365.1	antisense	chr5:168706567-168720884:+
ENSG00000254109	30	4	12	5.02542	32	23	46	21.7002	0.231584	-2.11039	0.00591141	0.0345457	down	yes	RBPMS-AS1	antisense	chr8:30382119-30385401:-
ENSG00000254192	36	1	6	4.31539	107	39	97	51.0467	0.084538	-3.56426	0.000202394	0.0023909	down	yes	AC011365.2	antisense	chr5:168654513-168667761:+
ENSG00000254211	140	9	6	14.88	753	1385	1123	751.714	0.0197947	-5.65874	5.98202e-09	2.92608e-07	down	yes	LINC01485	lincRNA	chr5:173786790-173809039:-
ENSG00000254230	12	3	2	1.85701	15	18	14	10.633	0.174646	-2.5175	0.00803729	0.0434639	down	yes	AC037459.4	antisense	chr8:22565997-22567171:-
ENSG00000254233	192	527	6	95.4249	7	6	1	3.20873	29.7392	4.89429	0.000191705	0.00229622	up	yes	LINC02365	lincRNA	chr4:184584093-184625030:-
ENSG00000254235	242	1	7	22.9953	944	651	866	537.38	0.0427915	-4.54653	0.000283173	0.00315619	down	yes	AC022784.6	lincRNA	chr8:9249417-9413714:+
ENSG00000254302	0	98	5	14.9472	0	0	0	0.121062	123.467	6.94798	0.00694179	0.0390046	up	yes	AC087855.2	lincRNA	chr8:34174886-34184895:+
ENSG00000254330	85	22	30	15.193	115	101	124	74.9645	0.20267	-2.3028	1.24276e-05	0.000233232	down	yes	AC104232.2	sense_intronic	chr8:64703774-64734459:-
ENSG00000254560	4	54	132	26.697	2	0	1	0.625404	42.6876	5.41574	0.000479699	0.00481712	up	yes	BBOX1-AS1	antisense	chr11:27047186-27220113:-
ENSG00000254607	4	0	0	0.430114	130	30	95	52.7719	0.00815043	-6.93891	9.36512e-10	5.6975e-08	down	yes	AP001783.1	antisense	chr11:126652852-126682104:+
ENSG00000254622	2	2	0	0.474887	13	8	9	6.55725	0.0724216	-3.78744	0.00362193	0.0239131	down	yes	NAV2-AS4	antisense	chr11:19510890-19519896:-
ENSG00000254718	13	11	6	3.6086	43	20	26	19.1889	0.188056	-2.41077	0.00054057	0.00530078	down	yes	AL157756.1	antisense	chr14:60240121-60248765:-
ENSG00000254768	0	7	105	15.5809	0	0	0	0.121063	128.701	7.00788	0.00560134	0.0332257	up	yes	AC104009.1	antisense	chr11:22283730-22338245:-
ENSG00000254872	176	1	97	29.5405	5	2	3	2.14432	13.7762	3.7841	0.0044211	0.0277526	up	yes	AC139749.1	lincRNA	chr11:1049880-1055749:+
ENSG00000254902	8	0	4	1.32129	17	20	18	12.3849	0.106685	-3.22857	0.00278337	0.0196092	down	yes	ANO1-AS1	antisense	chr11:70187788-70188509:-
ENSG00000254968	0	0	0	0.0675296	17	21	10	11.0547	0.00610869	-7.35492	8.67168e-06	0.000170182	down	yes	AP003063.1	lincRNA	chr11:112393118-112621729:+
ENSG00000254990	464	42	24	51.3999	436	511	323	290.695	0.176817	-2.49967	0.00669675	0.0379504	down	yes	AP001781.2	lincRNA	chr11:111768668-111778350:-
ENSG00000254998	0	70	39	15.5937	0	0	0	0.121109	128.757	7.00851	0.00323881	0.0219341	up	yes	AP003181.1	lincRNA	chr11:105157927-105531697:-
ENSG00000255015	8	9	0	2.03533	69	50	81	43.4478	0.0468454	-4.41595	6.64177e-07	1.8507e-05	down	yes	AP000755.1	lincRNA	chr11:122294938-122301763:-
ENSG00000255067	11	14	11	4.55348	19	64	70	35.2029	0.12935	-2.95065	0.000199609	0.00236374	down	yes	AC013549.3	sense_intronic	chr11:12848795-12849433:+
ENSG00000255143	17	2	3	2.32136	36	24	22	18.0146	0.12886	-2.95613	0.00102796	0.00892347	down	yes	AP000879.2	sense_overlapping	chr11:70129297-70149623:+
ENSG00000255191	109	2	12	11.8869	240	220	257	158.778	0.0748646	-3.73957	0.000183379	0.00220826	down	yes	AP003555.3	lincRNA	chr11:69985876-70015815:+
ENSG00000255328	6	1	9	1.94519	18	30	30	17.741	0.109644	-3.1891	0.000684682	0.00644554	down	yes	AC136475.5	lincRNA	chr11:327171-330122:+
ENSG00000255337	20	15	8	5.1037	32	16	50	20.6425	0.247243	-2.016	0.00386646	0.0251354	down	yes	AP001830.1	antisense	chr11:102452919-102462008:+
ENSG00000255418	16	6	12	4.01108	46	26	34	22.9858	0.174502	-2.51868	8.51634e-05	0.0011753	down	yes	AC090092.1	lincRNA	chr11:23164900-23203161:+
ENSG00000255571	43	42	57	17.9363	3	0	2	1.05137	17.0598	4.09253	8.4567e-05	0.00116873	up	yes	MIR9-3HG	lincRNA	chr15:89361579-89398487:+
ENSG00000255843	2	86	16	14.9051	0	0	0	0.121151	123.029	6.94286	0.000767125	0.00707567	up	yes	AP000593.3	antisense	chr11:72302139-72302965:+
ENSG00000255874	149	108	71	39.2197	20	21	25	14.6338	2.68008	1.42228	0.00562965	0.0333328	up	yes	LINC00346	lincRNA	chr13:110863987-110870251:-
ENSG00000255958	0	0	0	0.0667297	10	5	12	5.66388	0.0117816	-6.40732	0.000528001	0.00520374	down	yes	AC115676.1	antisense	chr12:10214161-10214761:-
ENSG00000256197	90	30	16	14.8392	74	96	66	54.0093	0.274752	-1.8638	0.00574254	0.0338502	down	yes	TSPAN9-IT1	sense_intronic	chr12:3149797-3151476:+
ENSG00000256427	8	0	12	2.39621	24	22	97	29.9655	0.0799658	-3.64447	0.00143492	0.0117506	down	yes	AC010175.1	lincRNA	chr12:9246497-9257960:+
ENSG00000256433	170	135	67	44.4937	251	291	227	174.618	0.254807	-1.97253	8.17643e-05	0.00113591	down	yes	AC005840.3	lincRNA	chr12:6393905-6396148:+
ENSG00000256721	108	6	48	17.2874	2	1	5	1.68369	10.2676	3.36003	0.00423926	0.0268944	up	yes	CACNA1C-IT3	sense_intronic	chr12:2269776-2288937:+
ENSG00000256811	2	7	2	1.40167	175	141	166	106.378	0.0131763	-6.24591	3.66388e-18	1.03876e-15	down	yes	AC079360.1	antisense	chr12:121856259-121857059:+
ENSG00000256967	156	47	24	24.3733	210	92	108	88.2606	0.276151	-1.85647	0.00565231	0.0334195	down	yes	AC018653.3	antisense	chr12:7129079-7131198:-
ENSG00000256969	5	0	0	0.50602	31	9	22	12.9229	0.0391569	-4.67459	0.000597081	0.00575064	down	yes	AC007207.2	lincRNA	chr12:4020977-4026658:+
ENSG00000257139	2	0	1	0.347424	103	30	61	40.7338	0.00852913	-6.87339	5.38577e-10	3.50279e-08	down	yes	AC084032.1	lincRNA	chr12:70180338-70202004:+
ENSG00000257259	64	14	70	17.6014	111	101	242	97.5835	0.180373	-2.47095	0.000368028	0.00388967	down	yes	LINC02388	lincRNA	chr12:58565960-58781747:-
ENSG00000257261	203	127	187	62.9909	232	210	497	201.968	0.311885	-1.68091	0.000430009	0.00442013	down	yes	AC008014.1	lincRNA	chr12:46383679-46876159:+
ENSG00000257322	37	10	9	6.0906	109	12	46	34.0136	0.179064	-2.48146	0.00481938	0.029578	down	yes	AC138123.2	antisense	chr12:93003415-93215679:-
ENSG00000257526	13	7	6	3.03521	31	10	28	14.4381	0.210222	-2.25001	0.00326449	0.0220581	down	yes	AC107032.2	lincRNA	chr12:76562294-76615567:+
ENSG00000257715	3	0	2	0.568514	16	7	31	11.205	0.0507376	-4.3008	0.000372937	0.00393159	down	yes	AC007298.1	antisense	chr12:96025323-96027971:+
ENSG00000257764	11	76	87	24.3657	0	3	0	0.752048	32.3991	5.01788	0.00104852	0.00906953	up	yes	AC020656.1	antisense	chr12:69353493-69354225:-
ENSG00000257817	13	1	1	1.55809	118	57	66	52.0455	0.0299371	-5.06192	1.91905e-08	8.32691e-07	down	yes	AC026765.2	lincRNA	chr12:114713811-114767957:+
ENSG00000257842	1	22	37	8.36675	0	0	0	0.12047	69.4507	6.11792	0.00463644	0.0287277	up	yes	NOVA1-AS1	antisense	chr14:26598412-26806467:+
ENSG00000257869	1	90	76	23.7874	0	0	0	0.121428	195.896	7.61395	0.00016425	0.00202637	up	yes	AL139023.1	lincRNA	chr14:28318141-28418612:+
ENSG00000257913	7	40	18	8.89043	0	0	0	0.120666	73.6778	6.20316	0.000983011	0.00861521	up	yes	AC011603.2	antisense	chr12:48998367-49019235:+
ENSG00000257924	26	2	44	8.66351	0	0	0	0.120265	72.0368	6.17066	0.00217038	0.0162309	up	yes	LINC02416	lincRNA	chr12:47353754-47369935:+
ENSG00000257940	0	0	0	0.0667327	6	1	27	6.73123	0.00991391	-6.65633	0.00183679	0.01422	down	yes	AC079598.1	lincRNA	chr12:87816486-87817831:+
ENSG00000258017	118	77	75	32.4307	20	15	14	10.8259	2.99567	1.58288	0.00221692	0.0165065	up	yes	AC011603.3	antisense	chr12:49127782-49147869:+
ENSG00000258039	3	0	0	0.309866	6	8	25	8.28602	0.0373962	-4.74096	0.00267813	0.0190702	down	yes	AC117377.1	antisense	chr12:99093359-99105011:+
ENSG00000258303	64	16	24	11.5711	76	87	100	58.6399	0.197325	-2.34136	3.78391e-05	0.000591213	down	yes	AC012464.2	sense_intronic	chr12:93836167-93838038:+
ENSG00000258346	0	0	0	0.0668323	13	5	17	7.24735	0.00922162	-6.76076	0.000139493	0.00176877	down	yes	AC079384.1	lincRNA	chr12:116368764-116389471:+
ENSG00000258451	53	7	3	6.31823	132	60	92	60.7863	0.103942	-3.26615	0.000244118	0.0027923	down	yes	AL163636.1	antisense	chr14:20693480-20707120:-
ENSG00000258460	26	12	0	4.12021	104	6	103	42.6399	0.096628	-3.37141	0.0086716	0.0459162	down	yes	AL355096.1	lincRNA	chr14:101332516-101334331:-
ENSG00000258551	23	4	14	4.6652	69	45	98	45.3747	0.102815	-3.28188	7.42308e-07	2.04306e-05	down	yes	CRAT37	lincRNA	chr15:91408708-91605211:+
ENSG00000258553	33	15	11	6.7405	65	27	29	26.032	0.258931	-1.94936	0.00346016	0.0230412	down	yes	AL157911.1	antisense	chr14:59969116-60091783:-
ENSG00000258561	30	3	9	4.49776	108	54	83	52.5917	0.0855222	-3.54756	1.29279e-06	3.29698e-05	down	yes	AL359232.1	lincRNA	chr14:66212810-66509394:-
ENSG00000258603	74	26	43	16.5546	90	74	61	50.1919	0.329826	-1.60022	0.00199127	0.0151351	down	yes	AC005225.2	antisense	chr14:73616700-73633941:-
ENSG00000258604	33	0	0	3.03314	194	43	94	68.8776	0.0440367	-4.50515	0.00203081	0.0153637	down	yes	AL161668.3	lincRNA	chr14:21024172-21029271:+
ENSG00000258727	788	504	551	221.89	786	716	771	505.113	0.439287	-1.18676	0.000171791	0.00210165	down	yes	AL135999.1	antisense	chr14:23561097-23568073:+
ENSG00000258819	15	10	3	3.24527	119	20	34	35.8562	0.0905077	-3.46582	9.61685e-05	0.00129834	down	yes	LINC02289	lincRNA	chr14:77069180-77076344:-
ENSG00000258938	13	6	14	3.98987	49	17	24	19.1668	0.208166	-2.26419	0.00253019	0.0182526	down	yes	AL162311.3	antisense	chr14:35819224-35826765:-
ENSG00000258954	6	0	6	1.39251	14	14	25	11.5507	0.120556	-3.05222	0.00579313	0.0341071	down	yes	AC107958.3	lincRNA	chr15:91532891-91535095:+
ENSG00000258999	85	30	17	14.496	227	65	167	95.8866	0.151179	-2.72567	2.71791e-05	0.00044614	down	yes	AL136040.1	antisense	chr14:81107033-81170414:-
ENSG00000259108	39	0	0	3.58231	249	226	183	147.639	0.0242641	-5.36503	0.000119168	0.00155563	down	yes	LINC01595	lincRNA	chr19:47863483-47865341:-
ENSG00000259129	1	267	127	57.0225	3	6	3	2.80415	20.3351	4.3459	0.00212317	0.0159573	up	yes	LINC00648	lincRNA	chr14:47764954-47795092:-
ENSG00000259194	22	5	28	6.58996	1	0	0	0.236122	27.9092	4.80267	0.00666273	0.0378531	up	yes	AC020891.1	sense_intronic	chr15:51367377-51369110:+
ENSG00000259196	12	21	15	6.21575	18	41	59	26.5283	0.234307	-2.09353	0.00738777	0.0409214	down	yes	HMBOX1-IT1	sense_intronic	chr8:28949676-28955955:+
ENSG00000259230	67	6	7	7.77057	0	0	0	0.119482	65.0354	6.02315	0.00215795	0.0161705	up	yes	LINC02323	lincRNA	chr14:102545254-102555826:+
ENSG00000259237	26	6	13	5.0859	39	34	85	33.8251	0.150359	-2.73352	7.55006e-05	0.00106356	down	yes	AC044791.1	lincRNA	chr15:53116365-53129698:+
ENSG00000259238	9	1	9	2.23249	28	24	20	16.0898	0.138752	-2.84942	0.00159317	0.0127567	down	yes	AC092755.2	antisense	chr15:59688517-59689418:+
ENSG00000259240	3	61	40	14.775	2	0	1	0.625134	23.6349	4.56284	0.00375255	0.024581	up	yes	MIR4713HG	lincRNA	chr15:51037488-51293912:+
ENSG00000259327	0	1	2	0.391178	40	10	14	13.4984	0.0289795	-5.10882	0.000101419	0.00135917	down	yes	AC023906.3	lincRNA	chr15:52116574-52122131:+
ENSG00000259343	191	28	76	32.0075	238	143	391	163.705	0.19552	-2.35461	0.000259685	0.002937	down	yes	TMC3-AS1	antisense	chr15:81324377-81362037:+
ENSG00000259352	0	0	0	0.0671871	10	11	15	7.9037	0.00850072	-6.8782	5.24534e-05	0.000781861	down	yes	AC091117.1	antisense	chr15:45073492-45074048:-
ENSG00000259354	28	53	119	26.8806	0	0	6	1.22833	21.8838	4.45179	0.00131246	0.0109255	up	yes	AC025580.2	antisense	chr15:45448427-45513767:+
ENSG00000259359	1	0	0	0.131212	64	11	17	19.0609	0.00688381	-7.18258	5.27859e-06	0.000111377	down	yes	AC012409.1	lincRNA	chr15:96171581-96174339:+
ENSG00000259372	25	3	25	6.20389	101	79	168	74.9274	0.0827987	-3.59425	1.4787e-06	3.71929e-05	down	yes	AC109809.1	lincRNA	chr15:81410517-81419127:+
ENSG00000259380	2	41	45	12.4414	0	0	1	0.237295	52.4301	5.71232	0.00245459	0.0178102	up	yes	AC087473.1	lincRNA	chr15:38139595-38226887:-
ENSG00000259416	56	61	18	16.512	72	110	66	57.5481	0.286925	-1.80125	0.00886662	0.0466949	down	yes	AC021739.3	antisense	chr15:85754941-85756237:-
ENSG00000259439	252	146	33	48.5855	0	0	0	0.121532	399.776	8.64305	8.39096e-09	3.9778e-07	up	yes	LINC01833	lincRNA	chr2:44921077-44939199:-
ENSG00000259543	11	0	7	1.99789	25	14	26	13.9196	0.143531	-2.80057	0.00882205	0.0464937	down	yes	AC060809.1	lincRNA	chr15:81427448-81755217:+
ENSG00000259554	2	1	1	0.471983	9	7	11	5.87817	0.0802941	-3.63856	0.00310639	0.0212941	down	yes	AC084882.1	sense_intronic	chr15:47274183-47275164:+
ENSG00000259616	18	15	5	4.40006	0	0	0	0.118695	37.0703	5.21219	0.00920571	0.0479702	up	yes	AC104574.2	lincRNA	chr15:61298791-61635449:-
ENSG00000259649	13	0	3	1.64662	24	14	23	13.1008	0.125688	-2.99208	0.0081225	0.0438029	down	yes	AC027808.2	antisense	chr15:80896191-80909777:-
ENSG00000259673	343	259	143	88.8132	526	276	647	308.15	0.288214	-1.79479	6.96336e-05	0.000996296	down	yes	IQCH-AS1	lincRNA	chr15:67403619-67521844:-
ENSG00000259692	4	139	108	35.822	3	4	11	3.88095	9.23019	3.20636	0.00961054	0.0495493	up	yes	AC104041.1	lincRNA	chr15:81660482-81871125:-
ENSG00000259721	5	1	0	0.621004	40	0	45	16.8126	0.0369369	-4.75879	0.00564032	0.0333756	down	yes	AC090877.2	lincRNA	chr15:32717270-32719007:-
ENSG00000259740	0	0	0	0.0671359	6	10	8	5.45185	0.0123143	-6.34352	0.000800204	0.00732985	down	yes	AC009558.2	sense_intronic	chr15:47525169-47527756:+
ENSG00000259772	148	14	222	46.3932	2	1	2	1.07938	42.9815	5.42564	4.14024e-06	9.00919e-05	up	yes	AC012236.1	lincRNA	chr15:31221999-31230838:-
ENSG00000259786	0	679	448	162.23	2	18	2	5.68235	28.5497	4.83541	0.00439554	0.0276099	up	yes	LINC02109	lincRNA	chr5:29143503-29217115:+
ENSG00000259820	1843	669	658	356.103	1816	2546	3543	1759.71	0.202365	-2.30497	1.666e-06	4.11945e-05	down	yes	AC083843.2	lincRNA	chr8:134792020-134798272:-
ENSG00000259881	7	2	1	1.12502	189	61	91	72.2356	0.0155743	-6.00469	1.33446e-13	1.83816e-11	down	yes	AC092384.2	antisense	chr16:88881038-88887136:+
ENSG00000259905	38	0	14	5.44373	141	141	121	90.5842	0.0600958	-4.05659	5.74627e-05	0.000841179	down	yes	PWRN1	lincRNA	chr15:24493137-24652130:+
ENSG00000259915	126	64	57	28.7491	119	80	102	65.7156	0.437477	-1.19272	0.00367175	0.0241547	down	yes	AC017071.1	lincRNA	chr2:186354570-186356773:-
ENSG00000259935	101	33	75	24.4211	256	83	195	112.186	0.217684	-2.19969	7.0909e-05	0.00101009	down	yes	AC009754.1	sense_intronic	chr15:52648634-52649866:-
ENSG00000259969	6	0	1	0.731919	14	11	16	8.91161	0.0821309	-3.60593	0.00333563	0.0224027	down	yes	AL049838.1	sense_overlapping	chr14:57993545-57994525:-
ENSG00000259974	1	1	2	0.498232	18	4	8	6.2748	0.0794021	-3.65468	0.0052711	0.0317178	down	yes	LINC00261	lincRNA	chr20:22547671-22578642:-
ENSG00000260114	453	492	330	158.99	126	80	116	69.9831	2.27183	1.18385	0.00486602	0.0297586	up	yes	AC120114.2	sense_intronic	chr16:29919634-29921905:-
ENSG00000260201	0	0	0	0.0664753	11	4	4	4.00892	0.0165818	-5.91425	0.00437997	0.0275417	down	yes	AC141273.1	lincRNA	chr16:20580999-20586640:+
ENSG00000260259	33	13	2	5.19802	87	24	36	30.9553	0.16792	-2.57415	0.00530213	0.031852	down	yes	LINC02166	lincRNA	chr16:89682620-89686569:-
ENSG00000260274	41	32	33	12.9442	127	42	71	50.8547	0.254534	-1.97407	0.00033498	0.00361898	down	yes	AC068338.2	lincRNA	chr15:75368155-75369584:+
ENSG00000260423	244	99	89	49.0114	439	241	237	200.178	0.244839	-2.03009	1.72399e-05	0.000305857	down	yes	LINC02367	lincRNA	chr12:9367464-9397617:+
ENSG00000260500	37	10	0	4.84535	108	38	39	39.5616	0.122476	-3.02943	0.00813892	0.0438511	down	yes	AC010336.2	antisense	chr19:7918652-7919157:-
ENSG00000260517	210	66	119	45.3011	190	251	332	172.176	0.263109	-1.92627	9.63826e-05	0.00130063	down	yes	AC009093.2	lincRNA	chr16:29116127-29217860:+
ENSG00000260569	4	0	0	0.411177	69	15	12	20.1567	0.020399	-5.61536	7.10009e-05	0.00101091	down	yes	AC090398.1	lincRNA	chr18:74211391-74240555:-
ENSG00000260572	75	25	21	13.406	163	42	117	66.9893	0.200121	-2.32106	0.000287042	0.003192	down	yes	AC069224.1	antisense	chr3:160753428-160755142:-
ENSG00000260578	8	1	15	2.95112	41	30	46	25.4854	0.115797	-3.11033	0.000589104	0.00568523	down	yes	AC110597.1	lincRNA	chr18:67481791-67484966:-
ENSG00000260585	211	242	421	113.343	8	12	19	8.6168	13.1537	3.7174	2.1517e-08	9.2132e-07	up	yes	AL359851.1	lincRNA	chrX:121871869-121876865:+
ENSG00000260603	91	33	0	13.075	169	243	279	155.382	0.0841476	-3.57093	0.00180733	0.0140365	down	yes	AC133539.1	sense_intronic	chr16:87892938-87893685:-
ENSG00000260605	33	9	0	4.35215	144	57	162	76.2071	0.0571095	-4.13013	6.18103e-05	0.000898897	down	yes	AC027688.1	lincRNA	chr16:51035118-51038764:-
ENSG00000260620	11	8	1	2.31631	107	23	80	43.3718	0.053406	-4.22685	1.23206e-06	3.16157e-05	down	yes	AC027688.2	lincRNA	chr16:51054728-51056399:-
ENSG00000260645	74	81	32	22.9631	252	147	205	130.999	0.175292	-2.51217	1.29631e-06	3.29698e-05	down	yes	AL359715.3	lincRNA	chr6:80466958-80469080:+
ENSG00000260672	25	8	7	4.47272	28	43	21	21.453	0.20849	-2.26195	0.00383412	0.0249529	down	yes	AC100827.4	lincRNA	chr15:72615810-72618250:+
ENSG00000260693	30	9	12	5.72748	75	16	70	33.096	0.173056	-2.53069	0.000602497	0.00579135	down	yes	AC026150.1	lincRNA	chr15:30540093-30545969:+
ENSG00000260733	0	0	0	0.0664515	15	2	7	4.84716	0.0137094	-6.18869	0.00266572	0.0190026	down	yes	AC046158.1	antisense	chr16:78495926-78506568:-
ENSG00000260761	0	39	62	14.263	0	0	0	0.121019	117.857	6.8809	0.0040486	0.0260126	up	yes	AC106754.1	lincRNA	chr5:25319834-25321346:+
ENSG00000260816	184	194	153	66.342	276	325	385	220.202	0.301277	-1.73084	6.71184e-05	0.000965513	down	yes	AC027279.1	sense_intronic	chr16:78895361-78899644:+
ENSG00000260852	402	1288	116	241.249	95	51	50	42.7783	5.63951	2.49557	0.00498563	0.0303503	up	yes	FBXL19-AS1	antisense	chr16:30919319-30923269:-
ENSG00000260886	9	18	4	3.93793	183	150	175	112.204	0.0350961	-4.83254	4.46306e-13	5.71625e-11	down	yes	TAT-AS1	antisense	chr16:71565789-71578187:+
ENSG00000260920	127	179	167	60.9688	6	5	15	5.57985	10.9266	3.44977	4.39852e-07	1.31874e-05	up	yes	AL031985.3	sense_overlapping	chr1:40464319-40466767:+
ENSG00000261013	0	0	0	0.0671868	29	11	14	11.4839	0.00585052	-7.41722	4.35634e-06	9.40235e-05	down	yes	AC079411.1	lincRNA	chr16:56183726-56186306:-
ENSG00000261038	0	102	90	27.4951	0	0	1	0.237306	115.864	6.85628	0.00123078	0.010401	up	yes	AL133457.1	lincRNA	chr6:92387841-92388827:-
ENSG00000261058	8	0	0	0.831603	411	164	347	195.155	0.00426124	-7.87451	1.44698e-16	3.32714e-14	down	yes	AC099508.2	lincRNA	chr16:75119558-75144200:+
ENSG00000261182	1	116	110	32.3516	0	0	0	0.121556	266.145	8.05607	5.7472e-05	0.000841179	up	yes	AL596211.1	lincRNA	chr1:188218400-188220676:+
ENSG00000261241	2	1	0	0.341583	2	20	27	11.2065	0.0304809	-5.03595	0.000968158	0.00851011	down	yes	LINC02128	lincRNA	chr16:50884209-50901061:+
ENSG00000261265	2	0	1	0.341276	7	10	11	6.28862	0.0542688	-4.20373	0.00265838	0.0189698	down	yes	AC025271.2	lincRNA	chr15:57527187-57529009:-
ENSG00000261291	70	17	22	11.9818	79	81	114	60.3488	0.198543	-2.33248	5.60935e-05	0.00082521	down	yes	AC007906.1	sense_intronic	chr16:53168522-53169450:+
ENSG00000261366	125	90	89	36.8424	490	165	268	195.699	0.188261	-2.4092	3.79406e-07	1.15651e-05	down	yes	MANEA-AS1	antisense	chr6:95575183-95577450:-
ENSG00000261451	144	54	74	31.3297	438	384	328	257.206	0.121808	-3.03732	1.73632e-12	1.92791e-10	down	yes	AC104964.2	sense_overlapping	chr8:10433672-10438312:+
ENSG00000261474	62	56	45	20.0652	93	73	62	50.7985	0.394996	-1.34009	0.0056262	0.033319	down	yes	AC026471.4	lincRNA	chr16:31449535-31453493:-
ENSG00000261488	330	204	218	90.0871	2	5	12	4.1436	21.7412	4.44236	2.39695e-11	2.13402e-09	up	yes	AC128688.2	antisense	chr3:112133423-112135359:+
ENSG00000261572	162	88	62	36.1713	252	106	211	120.856	0.299293	-1.74037	0.000157932	0.00195753	down	yes	AC097639.1	sense_intronic	chr3:32236688-32238578:-
ENSG00000261617	24	30	6	7.37544	351	52	68	97.5166	0.0756327	-3.72485	3.79437e-05	0.000592214	down	yes	LINC02177	lincRNA	chr16:9355588-9408093:+
ENSG00000261621	1	0	1	0.237604	18	26	29	16.4376	0.0144549	-6.11229	3.55103e-06	7.91582e-05	down	yes	AC087463.4	lincRNA	chr15:24235078-24276829:+
ENSG00000261654	56	24	51	15.6823	118	77	128	69.8868	0.224395	-2.15588	7.73284e-06	0.000155726	down	yes	AL360270.2	sense_overlapping	chr1:110936369-110942353:-
ENSG00000261656	8	6	5	2.28312	37	13	25	15.8783	0.143788	-2.79798	0.000262638	0.00296694	down	yes	BEAN1-AS1	antisense	chr16:66469796-66481230:-
ENSG00000261734	16	14	13	5.30257	60	126	48	56.0214	0.0946526	-3.40121	2.34612e-06	5.56098e-05	down	yes	AC116096.1	lincRNA	chr3:20388249-20390562:+
ENSG00000261801	120	32	51	22.6149	4	2	3	1.94566	11.6232	3.53894	2.47032e-05	0.000410879	up	yes	LOXL1-AS1	antisense	chr15:73908071-73928248:-
ENSG00000261837	86	44	63	23.019	107	82	101	63.7167	0.361271	-1.46885	0.00033322	0.00360759	down	yes	AC046158.2	sense_intronic	chr16:78534374-78535648:+
ENSG00000261916	146	51	46	27.129	154	78	137	79.0119	0.343353	-1.54223	0.00206223	0.0155731	down	yes	AC027796.1	sense_intronic	chr17:3601761-3602272:-
ENSG00000261978	0	1	0	0.1318	10	6	14	6.41495	0.0205458	-5.60501	0.000851318	0.00769666	down	yes	AC116025.1	antisense	chr17:80023894-80026107:+
ENSG00000262003	0	0	0	0.0671612	19	9	39	13.8819	0.00483805	-7.69136	1.79903e-06	4.41474e-05	down	yes	AC087392.1	antisense	chr17:909632-911212:+
ENSG00000262160	649	99	140	92.6477	992	609	557	474.332	0.195322	-2.35607	0.000273137	0.00306775	down	yes	AC020978.6	antisense	chr16:68225969-68229145:-
ENSG00000262294	67	17	16	10.884	198	106	145	96.9844	0.112225	-3.15554	5.74665e-08	2.21976e-06	down	yes	AC129507.2	antisense	chr17:352638-357581:+
ENSG00000262332	8	2	1	1.20166	11	15	13	8.82513	0.136163	-2.87659	0.00654564	0.0373186	down	yes	AC136624.2	antisense	chr16:16223027-16224261:+
ENSG00000262558	71	23	25	13.3693	216	130	141	106.378	0.125677	-2.99221	2.95292e-09	1.55652e-07	down	yes	AC129507.3	antisense	chr17:354737-356882:+
ENSG00000262585	48	14	10	7.86316	174	72	85	71.0606	0.110654	-3.17587	1.29709e-06	3.29698e-05	down	yes	LINC01979	lincRNA	chr17:79915252-79926725:-
ENSG00000262772	54	15	6	7.92271	0	1	1	0.448934	17.6478	4.14142	0.00792514	0.0430728	up	yes	LINC01977	lincRNA	chr17:79823452-79827704:+
ENSG00000262801	31	0	0	2.85718	113	107	58	63.2405	0.0451795	-4.46819	0.00180779	0.0140365	down	yes	U91319.1	lincRNA	chr16:13246316-13562918:+
ENSG00000262823	4	0	6	1.20162	54	50	34	31.1792	0.038539	-4.69754	6.13737e-07	1.72662e-05	down	yes	AC127521.1	antisense	chr17:4481966-4486353:-
ENSG00000262995	9	4	0	1.43179	41	14	37	19.2666	0.0743148	-3.75021	0.000264681	0.00298771	down	yes	AC137056.1	antisense	chr16:20440266-20447000:-
ENSG00000263080	43	6	11	6.25251	1	0	0	0.234755	26.6342	4.73521	0.00757602	0.0416325	up	yes	AC009121.2	antisense	chr16:11341809-11345211:-
ENSG00000263120	64	107	177	46.1531	6	4	10	4.3025	10.727	3.42318	1.59925e-05	0.000287635	up	yes	AC004584.3	sense_intronic	chr17:56982749-56985104:+
ENSG00000263400	546	151	99	85.2517	963	445	670	445.847	0.191213	-2.38675	5.00799e-05	0.000753443	down	yes	TMEM220-AS1	antisense	chr17:10729777-10815164:+
ENSG00000263443	4	86	7	13.8273	0	0	0	0.121087	114.193	6.83533	0.000964742	0.00848468	up	yes	AC100872.1	lincRNA	chr8:122700269-122703423:-
ENSG00000263508	10	0	1	1.10366	27	18	14	13.0125	0.0848155	-3.55953	0.00378862	0.0247505	down	yes	AC015908.2	lincRNA	chr17:10849541-10880895:+
ENSG00000263551	2	171	72	35.3524	0	3	2	1.18294	29.8851	4.90136	0.00165988	0.013136	up	yes	AP005328.1	lincRNA	chr18:976589-1174823:+
ENSG00000263603	65	86	62	27.2032	7	14	10	7.13548	3.81239	1.93069	0.00644894	0.0368753	up	yes	AC127024.2	lincRNA	chr17:30729469-30731202:+
ENSG00000263724	0	0	0	0.0673696	4	17	1	5.5947	0.0120417	-6.37582	0.00476641	0.02934	down	yes	DLGAP1-AS3	antisense	chr18:3878180-3897069:+
ENSG00000264569	21	12	6	4.49435	101	9	68	35.972	0.12494	-3.00069	0.000753099	0.00696548	down	yes	AC137723.1	antisense	chr17:82037905-82039380:+
ENSG00000264575	194	71	101	42.1002	157	148	127	96.8309	0.43478	-1.20164	0.00784985	0.042799	down	yes	LINC00526	lincRNA	chr18:5236724-5238598:-
ENSG00000264705	148	21	31	20.7568	6	5	7	3.92764	5.2848	2.40185	0.00637915	0.036598	up	yes	AC090337.1	lincRNA	chr18:69212277-69214350:+
ENSG00000265091	16	1	3	2.07984	45	18	29	19.5428	0.106425	-3.23209	0.000744802	0.00691125	down	yes	AP001496.2	lincRNA	chr18:5232876-5238526:-
ENSG00000265369	0	0	1	0.131662	29	12	18	12.6235	0.0104299	-6.58313	1.33412e-05	0.000247673	down	yes	PCAT18	lincRNA	chr18:26687621-26703638:-
ENSG00000265401	277	155	117	64.0951	237	222	279	163.1	0.39298	-1.34747	0.000487701	0.00487734	down	yes	AC093484.4	antisense	chr17:16382152-16382669:-
ENSG00000265688	37	84	77	26.4019	7	4	4	3.28803	8.0297	3.00535	0.000348718	0.0037315	up	yes	MAFG-AS1	antisense	chr17:81927829-81930753:+
ENSG00000265933	1	61	116	25.1259	0	0	0	0.121443	206.895	7.69275	0.000146086	0.00183406	up	yes	LINC00668	lincRNA	chr18:6919496-6929966:-
ENSG00000265943	83	22	34	15.5409	90	61	64	47.1931	0.329303	-1.60251	0.00358702	0.0237255	down	yes	AC090912.1	antisense	chr18:22699481-22933764:-
ENSG00000265980	0	11	215	31.6403	1	0	3	0.813713	38.8839	5.2811	0.00758147	0.0416467	up	yes	AC074237.1	lincRNA	chr18:29278509-29361963:-
ENSG00000266114	38	10	7	5.9587	57	41	47	31.7801	0.187498	-2.41505	0.000472222	0.00476753	down	yes	AC015908.4	lincRNA	chr17:10792059-10794985:+
ENSG00000266256	0	0	0	0.0668899	2	8	8	4.10747	0.016285	-5.94032	0.00555169	0.033005	down	yes	LINC00683	lincRNA	chr18:76615212-76625940:+
ENSG00000266258	128	21	24	18.0757	119	122	71	71.0678	0.254345	-1.97514	0.00671512	0.0380126	down	yes	LINC01909	lincRNA	chr18:70335439-70352459:+
ENSG00000266378	91	54	42	22.0414	85	150	121	81.9274	0.269036	-1.89413	0.000403109	0.00419271	down	yes	AC005224.3	lincRNA	chr17:14327335-14329474:+
ENSG00000266446	78	35	92	25.004	3	4	9	3.4807	7.18362	2.84471	0.000416206	0.00431147	up	yes	AL449423.1	sense_intronic	chr9:21995482-21996013:+
ENSG00000266450	6	236	97	48.7229	0	3	4	1.59235	30.598	4.93537	0.000508681	0.00503965	up	yes	AC019183.1	lincRNA	chr18:1655177-1779955:+
ENSG00000266602	4	155	141	42.8145	0	1	1	0.452118	94.6976	6.56526	5.68763e-05	0.000834624	up	yes	AC008109.1	lincRNA	chr18:1509183-1647097:+
ENSG00000266744	18	0	3	2.11684	64	27	52	30.3295	0.0697948	-3.84074	0.000281656	0.00314288	down	yes	AC005304.3	lincRNA	chr17:13957748-13966952:-
ENSG00000266850	261	46	59	38.6263	305	217	255	170.448	0.226616	-2.14168	0.000430025	0.00442013	down	yes	AC090912.2	antisense	chr18:22723491-22907721:-
ENSG00000266916	35	34	32	12.5783	0	0	2	0.425427	29.5663	4.88588	0.000480043	0.0048173	up	yes	ZNF793-AS1	antisense	chr19:37497159-37507046:-
ENSG00000267015	8	6	31	5.81306	0	0	0	0.119731	48.5511	5.60143	0.00572252	0.0337731	up	yes	AC023090.1	antisense	chr18:79340258-79343972:-
ENSG00000267053	13	141	229	53.9063	1	9	6	3.80067	14.1833	3.82613	0.00147107	0.0119995	up	yes	AC012617.1	lincRNA	chr19:36304580-36312668:+
ENSG00000267121	287	98	554	117.709	28	51	40	27.4022	4.2956	2.10286	0.00594761	0.0347118	up	yes	AC008105.3	antisense	chr17:45190931-45222222:-
ENSG00000267254	268	314	97	83.8402	10	26	16	12.1741	6.88675	2.78382	0.000160981	0.00199109	up	yes	ZNF790-AS1	antisense	chr19:36797518-36828115:+
ENSG00000267260	3	95	11	15.7145	1	0	1	0.418778	37.5248	5.22977	0.00339958	0.0227121	up	yes	AC020928.1	lincRNA	chr19:36773153-36777078:+
ENSG00000267278	103	107	117	41.3131	25	17	17	12.9978	3.17846	1.66833	0.00230703	0.0169826	up	yes	MAP3K14-AS1	antisense	chr17:45247925-45268630:+
ENSG00000267374	44	63	115	29.2319	0	0	1	0.237528	123.067	6.9433	2.53087e-06	5.94102e-05	up	yes	AC016205.1	lincRNA	chr18:39206924-39800318:-
ENSG00000267383	60	143	50	33.334	7	3	4	3.02916	11.0044	3.46001	6.80521e-05	0.000976539	up	yes	AC011447.3	antisense	chr19:20125377-20321305:-
ENSG00000267390	32	11	9	5.81151	77	30	65	36.3219	0.16	-2.64385	3.47407e-05	0.000551657	down	yes	AC036176.1	antisense	chr18:63367328-63381629:+
ENSG00000267413	0	11	107	16.6045	0	1	0	0.238199	69.7085	6.12326	0.007317	0.0406065	up	yes	LINC01901	lincRNA	chr18:39841174-39924840:-
ENSG00000267436	69	12	33	12.6423	108	46	112	56.1602	0.225111	-2.15129	0.000843393	0.0076392	down	yes	AC005786.3	antisense	chr19:3544199-3557569:+
ENSG00000267470	229	12	22	25.4565	4	3	5	2.60092	9.78749	3.29094	0.00336106	0.022532	up	yes	ZNF571-AS1	antisense	chr19:37548914-37587348:+
ENSG00000267605	30	94	134	35.1899	2	2	6	2.15425	16.3351	4.0299	5.60309e-05	0.000824704	up	yes	AC016590.1	lincRNA	chr19:37265939-37271518:-
ENSG00000267659	26	3	15	4.91707	369	40	363	155.976	0.0315245	-4.98738	1.8036e-08	7.861e-07	down	yes	LINC01482	lincRNA	chr17:68591796-68763882:+
ENSG00000267690	2	0	1	0.338884	53	3	88	28.7155	0.0118014	-6.4049	7.54322e-06	0.000152758	down	yes	LDLRAD4-AS1	antisense	chr18:13419421-13427480:-
ENSG00000267694	6	4	3	1.55725	10	17	15	9.60763	0.162085	-2.62518	0.00424763	0.0269182	down	yes	AP005131.5	antisense	chr18:13461020-13470823:-
ENSG00000267751	48	58	32	17.3603	0	4	3	1.62889	10.6578	3.41384	0.00138444	0.0113915	up	yes	AC009005.1	antisense	chr19:567210-572228:-
ENSG00000267886	15	158	113	40.2731	11	0	0	2.22519	18.0987	4.17781	0.00678794	0.0383185	up	yes	AC074135.1	lincRNA	chr19:23075201-23100361:+
ENSG00000268149	9	0	1	1.01018	20	19	11	11.3066	0.0893445	-3.48448	0.00578209	0.0340626	down	yes	AC010336.4	antisense	chr19:7912648-7913518:-
ENSG00000268201	89	44	77	25.2009	13	8	14	7.57127	3.32849	1.73487	0.00366466	0.0241188	up	yes	AC020915.3	sense_intronic	chr19:58266635-58267685:+
ENSG00000268218	133	138	96	45.5409	256	75	311	132.982	0.342461	-1.54599	0.00686621	0.0386706	down	yes	AC137932.3	antisense	chr16:89268104-89273044:+
ENSG00000268288	27	19	14	7.19755	1	1	0	0.449374	16.0168	4.00152	0.00516358	0.0312162	up	yes	AL589765.5	antisense	chr1:151766486-151767000:-
ENSG00000268364	214	102	50	41.3044	261	244	264	170.937	0.241636	-2.04909	7.64431e-05	0.0010727	down	yes	SMC5-AS1	antisense	chr9:70193997-70258866:-
ENSG00000268686	68	89	58	27.2269	12	2	2	3.38139	8.05198	3.00934	0.000789214	0.00724737	up	yes	AC010643.1	antisense	chr19:49368705-49388081:-
ENSG00000269106	45	13	37	11.1278	276	24	58	72.9184	0.152606	-2.71212	0.00260055	0.0186359	down	yes	AC012313.8	antisense	chr19:58475355-58475763:-
ENSG00000269155	161	6	17	17.8526	291	145	149	126.998	0.140574	-2.8306	0.00297896	0.0206247	down	yes	AL009178.2	lincRNA	chr6:167795530-167798248:+
ENSG00000269386	186	43	89	35.5989	572	304	468	289.509	0.122963	-3.0237	1.48983e-09	8.44778e-08	down	yes	RAB11B-AS1	antisense	chr19:8374373-8390685:-
ENSG00000269416	19	220	124	51.1779	0	0	0	0.121736	420.4	8.71562	1.83484e-07	6.20868e-06	up	yes	LINC01224	lincRNA	chr19:23399233-23416075:-
ENSG00000269802	9	0	4	1.44154	66	77	96	53.1519	0.0271211	-5.20444	2.82389e-10	1.98706e-08	down	yes	AC011491.3	antisense	chr19:6343761-6362149:-
ENSG00000269825	1319	649	731	316.29	59	77	53	43.1324	7.333	2.8744	1.41053e-10	1.06711e-08	up	yes	AC022150.4	sense_intronic	chr19:52650437-52653284:-
ENSG00000269887	28	48	30	13.6567	108	54	89	53.9706	0.25304	-1.98257	0.000663891	0.0062741	down	yes	AL391001.1	sense_intronic	chr1:164680085-164680799:+
ENSG00000269974	88	64	95	30.4816	10	1	11	4.53751	6.71768	2.74796	0.000491592	0.00491111	up	yes	AC091057.3	lincRNA	chr15:30648797-30649529:+
ENSG00000269976	64	7	1	7.01065	286	118	70	103.011	0.0680574	-3.8771	0.000375067	0.0039512	down	yes	AC012065.3	lincRNA	chr2:20586248-20586686:-
ENSG00000270001	20	4	11	3.96574	123	43	36	43.3318	0.0915202	-3.44977	8.34992e-06	0.000164976	down	yes	AL121894.2	lincRNA	chr20:23631826-23632316:-
ENSG00000270093	24	7	8	4.34886	157	40	31	48.2782	0.0900792	-3.47266	2.46855e-05	0.000410879	down	yes	AP000473.2	lincRNA	chr21:16643529-16645065:+
ENSG00000270133	19	1	14	3.85001	113	42	104	54.4986	0.0706442	-3.82329	4.21931e-06	9.1595e-05	down	yes	AC025766.1	sense_intronic	chr5:94611906-94618122:-
ENSG00000270164	103	12	243	44.9579	5	3	16	5.01502	8.96464	3.16425	0.00429556	0.0271278	up	yes	LINC01480	lincRNA	chr19:41535183-41536904:+
ENSG00000270165	67	49	34	17.9485	222	116	198	115.11	0.155926	-2.68107	2.33581e-10	1.68005e-08	down	yes	AC010530.1	sense_intronic	chr16:67738588-67739922:-
ENSG00000270190	92	174	89	46.255	11	12	14	8.22703	5.62232	2.49116	0.000235266	0.00270376	up	yes	AC068491.3	lincRNA	chr2:111266868-111267473:-
ENSG00000270523	4	0	3	0.800168	50	11	26	18.0746	0.0442702	-4.49752	3.41858e-05	0.000544622	down	yes	AC124303.1	sense_intronic	chr15:25130978-25131337:+
ENSG00000270720	39	0	5	4.28024	89	33	71	40.7058	0.105151	-3.24947	0.00509803	0.0308864	down	yes	AC104785.1	lincRNA	chr4:89119284-89119871:+
ENSG00000271127	15	75	54	19.8561	1	0	0	0.237574	83.5789	6.38507	7.68255e-05	0.00107703	up	yes	AP000526.1	sense_intronic	chr22:15796959-15798346:+
ENSG00000271204	889	810	764	305.532	2144	1902	1617	1267.98	0.24096	-2.05313	1.46468e-07	5.05573e-06	down	yes	AC016831.5	lincRNA	chr7:130930209-130932206:-
ENSG00000271239	0	0	0	0.0671775	37	1	36	14.6711	0.00457891	-7.77078	4.99369e-05	0.000752067	down	yes	AC007423.1	lincRNA	chr17:70778604-70779230:-
ENSG00000271252	49	4	8	5.99713	0	0	0	0.118923	50.4288	5.65618	0.00523175	0.031533	up	yes	AL683887.1	lincRNA	chr1:95743096-95759470:+
ENSG00000271270	145	359	202	93.8658	24	17	45	18.3855	5.10542	2.35203	0.000580131	0.00562001	up	yes	TMCC1-AS1	antisense	chr3:129893871-129918575:+
ENSG00000271395	0	2	5	0.945805	19	21	35	16.5017	0.0573157	-4.12493	0.000289126	0.00320907	down	yes	LINC02336	lincRNA	chr13:89551233-89552389:+
ENSG00000271590	155	273	96	67.4983	17	28	12	13.3427	5.05882	2.3388	0.0017629	0.0137841	up	yes	AC108463.3	lincRNA	chr2:111210995-111212476:-
ENSG00000271732	1	0	0	0.131321	17	15	30	13.3813	0.00981378	-6.67098	8.19004e-06	0.000162366	down	yes	AL137798.1	lincRNA	chr1:16617391-16617729:+
ENSG00000271811	67	15	27	11.9723	0	0	3	0.625059	19.1538	4.25956	0.0023626	0.0172914	up	yes	Z97200.1	lincRNA	chr1:170667381-170669425:+
ENSG00000271917	22	15	8	5.32326	42	37	21	22.634	0.235189	-2.08811	0.00296933	0.0205718	down	yes	AL357568.2	sense_intronic	chr1:164828436-164829952:+
ENSG00000271945	3	0	0	0.318426	9	36	35	18.5388	0.0171761	-5.86345	3.45723e-05	0.000550179	down	yes	AL590426.2	lincRNA	chr6:76774983-76775860:+
ENSG00000271959	180	148	33	42.5975	1	6	4	2.55727	16.6574	4.05809	2.32363e-05	0.000390868	up	yes	AC100803.3	antisense	chr8:141434545-141437954:+
ENSG00000271992	14	16	4	4.13921	110	92	126	72.0412	0.0574561	-4.1214	3.74792e-11	3.21902e-09	down	yes	AL354872.2	lincRNA	chr1:70445071-70445536:+
ENSG00000272021	7	1	1	0.984702	40	81	150	59.746	0.0164815	-5.92301	2.06135e-10	1.50489e-08	down	yes	AC008592.5	lincRNA	chr5:95849309-95849855:+
ENSG00000272046	0	1088	549	236.298	7	19	8	8.15447	28.9777	4.85687	0.00216255	0.0161857	up	yes	AL445647.1	lincRNA	chr13:87807634-87811232:-
ENSG00000272129	116	53	46	24.6962	307	123	250	144.125	0.171352	-2.54497	4.65773e-08	1.83804e-06	down	yes	AL359715.4	lincRNA	chr6:80355424-80356859:+
ENSG00000272168	765	95	1498	292.156	63	56	127	52.9974	5.51265	2.46275	0.00539347	0.032268	up	yes	CASC15	lincRNA	chr6:21664772-22368328:+
ENSG00000272234	14	5	2	2.32457	112	23	88	45.907	0.0506365	-4.30368	2.20069e-07	7.25333e-06	down	yes	AC008945.2	antisense	chr5:42806394-42806997:+
ENSG00000272328	1	37	21	8.32985	0	0	0	0.120493	69.1311	6.11126	0.00479713	0.0294669	up	yes	AC007128.2	lincRNA	chr7:8303741-8341343:+
ENSG00000272369	32	31	55	15.045	66	53	145	56.3743	0.266877	-1.90575	0.00276334	0.0195151	down	yes	AC008035.1	lincRNA	chr12:46537502-46652550:+
ENSG00000272430	5	11	4	2.55446	184	111	416	149.266	0.0171135	-5.86873	2.60902e-15	4.85277e-13	down	yes	AL356056.3	lincRNA	chr10:46632387-46635472:+
ENSG00000272462	314	379	588	165.916	101	46	125	57.5009	2.88546	1.5288	0.00748949	0.0413284	up	yes	U91328.2	lincRNA	chr6:25992662-26001775:+
ENSG00000272505	90	96	32	26.6411	267	349	230	194.362	0.13707	-2.86702	2.00774e-06	4.84946e-05	down	yes	AC104964.3	lincRNA	chr8:10486807-10489666:+
ENSG00000272515	1	58	33	13.0857	0	0	0	0.121024	108.125	6.75655	0.00122943	0.0103973	up	yes	AL355578.1	lincRNA	chr13:87607907-87609234:-
ENSG00000272574	381	61	99	57.2136	330	646	519	345.377	0.165656	-2.59374	0.000119044	0.00155471	down	yes	AL596325.2	sense_intronic	chr1:162593103-162593754:+
ENSG00000272610	901	614	295	212.418	663	1072	1422	706.954	0.300469	-1.73471	0.00115022	0.00980411	down	yes	MAGI1-IT1	sense_intronic	chr3:65872815-65954558:-
ENSG00000272620	1139	4629	32	785.818	1	5	0	1.50525	522.05	9.02804	2.71807e-09	1.44315e-07	up	yes	AFAP1-AS1	antisense	chr4:7754090-7778928:+
ENSG00000272646	6	10	2	2.24919	69	17	41	26.5191	0.084814	-3.55955	5.33836e-05	0.000792128	down	yes	AC079766.1	lincRNA	chr4:182881777-182882203:-
ENSG00000272732	21	6	6	3.67862	48	34	80	34.6062	0.106299	-3.23379	1.83656e-06	4.48923e-05	down	yes	AC004982.1	lincRNA	chr7:7550104-7552440:-
ENSG00000272746	215	49	166	49.8009	135	326	283	172.194	0.289214	-1.78979	0.00764515	0.0418941	down	yes	AP005131.7	sense_intronic	chr18:13526078-13526688:+
ENSG00000272872	55	35	40	15.7108	0	1	0	0.238071	65.9921	6.04422	2.42662e-05	0.000405623	up	yes	AP000525.1	sense_intronic	chr22:15823197-15823890:+
ENSG00000272894	74	29	43	16.9527	98	56	114	57.3436	0.295633	-1.75812	0.000190795	0.00228719	down	yes	AC004982.2	lincRNA	chr7:7552462-7566996:-
ENSG00000273002	105	66	29	23.2759	1	4	1	1.40268	16.5938	4.05257	5.69957e-05	0.000835956	up	yes	AL355388.2	antisense	chr1:155978799-155982986:+
ENSG00000273007	21	12	12	5.32872	129	41	54	47.5688	0.112021	-3.15816	6.44213e-07	1.80022e-05	down	yes	AC021205.3	antisense	chr4:122881878-122884712:-
ENSG00000273077	1	3	0	0.510435	11	9	9	6.45532	0.079072	-3.66069	0.00759512	0.0416982	down	yes	AC110609.1	lincRNA	chr4:128552590-128553416:-
ENSG00000273096	63	30	37	15.2811	102	67	76	53.6476	0.284842	-1.81177	5.09594e-05	0.000762853	down	yes	AL021707.8	sense_intronic	chr22:38736610-38736792:-
ENSG00000273117	59	73	35	20.8309	123	52	149	68.23	0.305303	-1.71168	0.00315002	0.0214823	down	yes	AC144652.1	lincRNA	chr7:155295918-155297541:-
ENSG00000273138	22	10	12	5.13587	157	33	65	53.0997	0.0967211	-3.37002	1.29725e-06	3.29698e-05	down	yes	AC005021.1	antisense	chr7:95416108-95416462:+
ENSG00000273142	609	401	545	189.705	657	367	690	367.743	0.515862	-0.954944	0.00781474	0.0426409	down	yes	AC073335.2	lincRNA	chr7:66902857-66906297:+
ENSG00000273149	374	240	162	91.493	719	268	442	303.835	0.301128	-1.73155	0.000157228	0.00195045	down	yes	AL138963.3	antisense	chr13:45340039-45341183:+
ENSG00000273162	39	17	19	8.62217	1	0	0	0.23601	36.5331	5.19113	0.000898129	0.00801809	up	yes	AL133215.2	lincRNA	chr10:101060029-101061005:-
ENSG00000273203	9	101	27	19.3683	0	0	2	0.419865	46.1297	5.52762	0.00100553	0.00876095	up	yes	AC006946.2	lincRNA	chr22:17067821-17070675:+
ENSG00000273247	742	398	462	189.751	1083	703	1098	625.165	0.303521	-1.72013	6.27919e-09	3.051e-07	down	yes	AC097376.2	antisense	chr4:139411927-139454034:-
ENSG00000273297	15	73	63	20.8458	0	1	4	1.07808	19.336	4.27322	0.000951695	0.00839112	up	yes	AC009275.1	lincRNA	chr7:134416290-134432453:-
ENSG00000273350	57	2	5	6.2272	77	109	145	73.7707	0.084413	-3.56639	0.000314144	0.00343068	down	yes	AC004832.5	sense_intronic	chr22:30420512-30420912:+
ENSG00000273478	81	85	52	27.0705	9	7	2	4.0599	6.66778	2.73721	0.000542191	0.00531285	up	yes	AC099676.1	antisense	chr1:201995696-201996352:-
ENSG00000273582	10	0	0	0.954597	27	8	34	14.2235	0.0671139	-3.89724	0.00773306	0.0422853	down	yes	AC009093.5	lincRNA	chr16:29225594-29226348:-
ENSG00000273792	137	14	6	15.3347	164	276	196	147	0.104318	-3.26094	0.000587743	0.00568055	down	yes	AC022898.2	sense_intronic	chr15:60847757-60849068:-
ENSG00000273906	0	0	0	0.0676116	89	82	140	67.7893	0.00099738	-9.96957	4.95941e-14	7.31439e-12	down	yes	AC011297.1	sense_intronic	chrY:6918682-6920791:+
ENSG00000274080	1087	703	369	252.593	879	1059	823	628.037	0.402194	-1.31404	0.00658394	0.037493	down	yes	AC005089.1	sense_intronic	chr7:73609262-73611502:-
ENSG00000274220	30	56	13	12.6649	152	46	159	74.3096	0.170435	-2.55271	0.000696707	0.00653767	down	yes	AC009163.7	lincRNA	chr16:75433836-75436392:+
ENSG00000274225	55	1	0	5.17521	209	145	207	122.17	0.0423608	-4.56113	0.000457218	0.00464245	down	yes	AP001065.2	lincRNA	chr21:44477850-44478493:+
ENSG00000274275	10	1	4	1.65305	36	17	82	27.9684	0.0591043	-4.08059	1.01601e-05	0.000195323	down	yes	AC009831.4	sense_intronic	chr18:32031035-32031359:+
ENSG00000274425	78	46	40	19.3606	101	51	68	47.5109	0.407497	-1.29514	0.0052055	0.0313942	down	yes	AC114271.1	antisense	chr19:10333436-10336248:+
ENSG00000274827	186	127	205	63.8976	0	0	0	0.121739	524.875	9.03583	1.3913e-11	1.29804e-09	up	yes	LINC01297	lincRNA	chr14:19344578-19384587:-
ENSG00000274893	0	0	1	0.131604	13	8	21	8.93603	0.0147274	-6.08535	0.000135469	0.0017275	down	yes	AL136317.2	lincRNA	chr9:66014525-66020816:-
ENSG00000275088	0	2	0	0.260171	57	7	43	21.7777	0.0119467	-6.38725	1.51902e-05	0.000274665	down	yes	AC026469.1	lincRNA	chr16:85142696-85146001:-
ENSG00000275119	39	4	24	7.50728	32	69	62	37.4993	0.200198	-2.3205	0.00529181	0.0318032	down	yes	AC244131.2	lincRNA	chr12:11212219-11251389:+
ENSG00000275120	39	12	24	8.66567	51	37	62	32.5021	0.266618	-1.90715	0.000703284	0.00658591	down	yes	AC048382.5	antisense	chr15:84597809-84633987:-
ENSG00000275198	8	6	13	3.38243	87	14	27	26.5078	0.127602	-2.97028	0.000805118	0.00735871	down	yes	AL512791.2	lincRNA	chr14:90383365-90387973:+
ENSG00000275236	32	9	4	4.80552	102	14	41	32.1736	0.149362	-2.74311	0.00304812	0.0209883	down	yes	AC009120.7	lincRNA	chr16:74289593-74291052:-
ENSG00000275285	82	87	7	21.1257	147	188	103	101.19	0.208772	-2.26	0.00958484	0.0494429	down	yes	AL391095.2	lincRNA	chr20:38378825-38383179:+
ENSG00000275329	10	1	5	1.78049	33	12	16	12.9811	0.137159	-2.86607	0.00282138	0.0198291	down	yes	AL138781.2	lincRNA	chr9:136122521-136124363:+
ENSG00000275431	1	1	4	0.766753	14	9	19	9.03549	0.0848602	-3.55877	0.00167728	0.0132378	down	yes	AC244100.2	antisense	chr17:35983656-35990270:+
ENSG00000275454	21	12	39	9.05042	81	41	87	44.5922	0.202959	-2.30074	0.000589121	0.00568523	down	yes	AC105020.6	antisense	chr15:75639760-75640976:+
ENSG00000275481	392	243	265	107.924	390	287	896	333.296	0.323808	-1.62679	0.000901557	0.00804378	down	yes	AC025031.4	lincRNA	chr12:46388856-46392126:+
ENSG00000275494	16	1	8	2.74478	45	15	24	17.7656	0.1545	-2.69432	0.00417569	0.0265724	down	yes	AC133552.6	sense_intronic	chr16:25106569-25107102:-
ENSG00000275549	307	48	42	40.6705	630	315	284	267.723	0.151913	-2.71868	0.00019453	0.00232244	down	yes	STPG3-AS1	antisense	chr9:137250219-137253497:-
ENSG00000275567	9	7	1	1.99242	76	55	121	54.0891	0.0368359	-4.76274	1.06771e-10	8.35909e-09	down	yes	AC008250.2	sense_intronic	chr12:21828360-21828564:-
ENSG00000275764	387	100	162	72.2299	300	177	330	173.328	0.416724	-1.26284	0.00875221	0.0462174	down	yes	AC092747.4	lincRNA	chr12:27037100-27038960:+
ENSG00000275805	1	3	0	0.509875	9	8	12	6.37583	0.07997	-3.6444	0.00798838	0.0433017	down	yes	AC090206.1	sense_intronic	chr18:26565723-26575626:-
ENSG00000275850	208	118	45	42.3895	184	195	156	120.869	0.350705	-1.51167	0.00924909	0.0480933	down	yes	AC005912.2	sense_intronic	chr12:3171657-3174056:+
ENSG00000275880	8	1	6	1.73499	54	176	216	101.691	0.0170613	-5.87313	8.20555e-12	8.01399e-10	down	yes	AL139385.1	antisense	chr13:110613082-110616353:-
ENSG00000275894	285	123	264	80.6229	428	897	621	454.041	0.177568	-2.49356	1.28559e-05	0.000239884	down	yes	AL021578.1	sense_intronic	chr20:45345115-45345823:-
ENSG00000275944	74	16	7	10.0824	166	67	100	71.0534	0.141899	-2.81706	0.000296598	0.00327458	down	yes	AC244100.3	antisense	chr17:36001419-36011618:+
ENSG00000275995	24	0	14	4.1526	59	29	64	32.2957	0.128581	-2.95925	0.00460908	0.0286432	down	yes	AC109809.2	lincRNA	chr15:81403026-81403570:+
ENSG00000276012	48	49	19	14.1717	2	1	0	0.662283	21.3983	4.41942	0.000362146	0.00384559	up	yes	AL160153.1	antisense	chr13:101717564-101723106:+
ENSG00000276075	13	13	14	4.97276	157	52	92	63.721	0.0780395	-3.67965	1.01139e-09	6.06459e-08	down	yes	AC027682.6	antisense	chr16:67517862-67528675:-
ENSG00000276107	180	122	136	53.0985	1756	2105	440	1014.18	0.0523562	-4.2555	6.30585e-10	4.03924e-08	down	yes	AC037198.2	sense_intronic	chr15:39586561-39587293:+
ENSG00000276115	125	47	114	34.0296	26	9	15	10.6517	3.19476	1.67571	0.00963508	0.0496407	up	yes	AC026356.2	sense_intronic	chr12:32352349-32354144:+
ENSG00000276248	297	485	202	126.102	47	46	55	32.8208	3.84215	1.94191	0.000731088	0.00680779	up	yes	AL442125.1	sense_intronic	chr13:113527260-113530621:+
ENSG00000276259	28	15	5	5.44769	60	24	30	24.4153	0.223125	-2.16407	0.00424487	0.0269081	down	yes	AC009118.3	antisense	chr16:58522970-58523842:+
ENSG00000276261	1	0	0	0.130883	21	7	4	6.84677	0.019116	-5.70908	0.00133568	0.0110714	down	yes	AC009509.4	antisense	chr12:27700066-27700574:+
ENSG00000276278	14	14	4	3.85388	51	22	45	25.0849	0.153633	-2.70244	0.000208325	0.00245105	down	yes	AC048382.6	antisense	chr15:84622015-84623237:-
ENSG00000276282	74	31	64	20.1745	88	69	73	50.8384	0.396835	-1.33339	0.00707684	0.0395517	down	yes	AC022960.2	sense_intronic	chr18:31895745-31896410:-
ENSG00000276564	412	136	123	74.3228	198	267	442	199.865	0.371865	-1.42715	0.00872984	0.046141	down	yes	AC130650.2	lincRNA	chr16:14150833-14153235:+
ENSG00000276740	19	50	43	15.0132	1	0	0	0.23755	63.2001	5.98185	0.00014093	0.00178312	up	yes	AL445649.1	sense_intronic	chr13:107465984-107466674:-
ENSG00000276984	2	1	2	0.60593	8	11	11	6.78385	0.0893195	-3.48488	0.00266595	0.0190026	down	yes	AL023881.1	lincRNA	chr16:424243-424543:-
ENSG00000277147	805	214	425	163.351	716	572	852	467.571	0.34936	-1.51722	0.00080901	0.00738503	down	yes	LINC00869	lincRNA	chr1:149606334-149679523:+
ENSG00000277287	36	179	23	32.6632	1	0	0	0.237494	137.533	7.10363	1.70144e-05	0.000302223	up	yes	AL109976.1	lincRNA	chr20:3239705-3245382:+
ENSG00000277693	0	1022	742	253.597	0	1	0	0.237499	1067.78	10.0604	0.00269406	0.0191462	up	yes	AP003900.1	lincRNA	chr21:10328411-10342737:-
ENSG00000277999	233	25	32	29.2128	240	115	484	174.758	0.167161	-2.58069	0.0016655	0.0131734	down	yes	AC009093.6	lincRNA	chr16:29272220-29272772:+
ENSG00000278029	59	14	20	10.2494	109	82	221	87.7348	0.116823	-3.09761	4.91287e-07	1.44477e-05	down	yes	AC109809.3	lincRNA	chr15:81392759-81393384:+
ENSG00000278231	111	49	76	27.8398	17	12	9	8.41322	3.30905	1.72642	0.00419999	0.0267033	up	yes	AL133342.1	lincRNA	chr20:48821688-48849458:-
ENSG00000278396	5	4	9	2.25786	22	7	28	11.8612	0.190356	-2.39322	0.00913396	0.0476559	down	yes	AL122023.1	sense_intronic	chr14:93334528-93335057:+
ENSG00000278434	63	26	14	11.5243	86	65	84	51.4521	0.223981	-2.15855	0.000172325	0.00210642	down	yes	AC023830.3	sense_intronic	chr16:4532216-4533670:-
ENSG00000278448	47	6	20	7.97132	91	40	131	54.8768	0.145258	-2.78331	0.00013904	0.0017638	down	yes	AC109809.4	lincRNA	chr15:81393625-81394082:+
ENSG00000278518	4	0	2	0.695161	313	193	198	154.276	0.00450596	-7.79395	1.22933e-22	5.98313e-20	down	yes	AL161645.1	antisense	chr10:133526259-133527513:-
ENSG00000278546	65	43	12	13.8642	82	59	74	47.0878	0.294432	-1.76399	0.00606494	0.0352455	down	yes	AC003101.2	lincRNA	chr17:31560132-31560573:+
ENSG00000278690	6	0	2	0.854653	38	4	27	13.9493	0.0612684	-4.02871	0.00141488	0.0116028	down	yes	AC244100.4	lincRNA	chr17:36012504-36012891:+
ENSG00000278840	0	1	0	0.132813	10	12	6	6.48258	0.0204877	-5.6091	0.00109271	0.00937133	down	yes	AC009878.1	sense_intronic	chr15:26557598-26557937:-
ENSG00000278920	46	182	33	35.3181	0	0	0	0.12164	290.349	8.18164	5.37206e-07	1.54937e-05	up	yes	AC005005.4	sense_overlapping	chr22:31051630-31068327:+
ENSG00000278996	5	6	4	1.87737	2	32	47	18.4774	0.101604	-3.29898	0.00461798	0.0286705	down	yes	FP671120.1	lincRNA	chr21:8197620-8227646:+
ENSG00000279082	14	0	9	2.5569	117	32	108	53.3344	0.047941	-4.3826	4.74599e-06	0.000101682	down	yes	LINC01727	lincRNA	chr20:21569976-21619674:+
ENSG00000279151	15	14	0	3.41048	58	45	20	27.8329	0.122534	-3.02875	0.00706804	0.0395206	down	yes	AL021920.1	lincRNA	chr1:16701546-16705594:+
ENSG00000279184	60	51	5	13.6238	1	2	0	0.702877	19.3829	4.27671	0.00313256	0.0214081	up	yes	Z99755.3	antisense	chr22:35160947-35215025:+
ENSG00000279463	45	43	23	13.5379	69	53	82	44.4977	0.304238	-1.71673	0.000797188	0.00730553	down	yes	AL159972.1	sense_intronic	chr13:73844683-73845130:-
ENSG00000279579	4	150	17	24.6916	1	0	0	0.237425	103.998	6.70041	0.000416702	0.00431508	up	yes	LINC01666	lincRNA	chr21:8759077-8761335:+
ENSG00000279712	20	352	129	71.3215	0	0	0	0.121783	585.645	9.19388	7.04382e-08	2.66788e-06	up	yes	FP325330.3	lincRNA	chr22:47916728-47926264:+
ENSG00000279932	124	165	64	44.2685	505	1186	634	551.36	0.0802895	-3.63864	4.17097e-08	1.66394e-06	down	yes	AP006248.4	sense_intronic	chr8:17510613-17511300:+
ENSG00000279973	0	139	136	39.4264	0	1	0	0.237813	165.787	7.37319	0.000444774	0.00453501	up	yes	CU104787.1	lincRNA	chr22:11066418-11068174:+
ENSG00000280007	78	23	31	14.7854	298	97	88	103.207	0.14326	-2.80329	1.93333e-05	0.000335655	down	yes	AC008079.2	antisense	chr22:18110759-18131154:-
ENSG00000280207	14	0	7	2.26824	28	9	74	22.6187	0.100282	-3.31787	0.00515568	0.0311839	down	yes	AC106795.5	lincRNA	chr5:177967004-177967457:+
ENSG00000280366	0	0	5	0.675401	21	23	12	12.8851	0.0524171	-4.25382	0.00403428	0.0259434	down	yes	AL161782.1	lincRNA	chr9:79975023-79990064:+
ENSG00000280384	221	181	76	57.0905	308	350	221	200.969	0.284076	-1.81565	0.00106483	0.00917264	down	yes	FP325332.1	sense_intronic	chr22:46163303-46165347:+
ENSG00000280441	46	93	82	29.1566	11	0	9	4.04575	7.20674	2.84935	0.0056323	0.0333349	up	yes	FP236383.1	lincRNA	chr21:8380665-8410645:+
ENSG00000280587	1015	605	98	193.828	3253	9740	6257	4557.26	0.0425317	-4.55532	2.12972e-08	9.13244e-07	down	yes	FP700125.1	lincRNA	chr1:235065479-235074220:-
ENSG00000280721	73	6	130	25.5886	0	0	4	0.822701	31.1032	4.95899	0.00138507	0.0113935	up	yes	LINC01943	lincRNA	chr2:87439523-87459044:-
ENSG00000280780	1	0	0	0.130831	28	5	31	13.0196	0.0100488	-6.63683	3.73917e-05	0.000585475	down	yes	JAKMIP2-AS1	antisense	chr5:147559994-147662009:+
ENSG00000280837	216	4	18	22.6577	4071	6934	5518	3803.21	0.00595752	-7.39107	8.72522e-13	1.03998e-10	down	yes	CPS1-IT1	sense_intronic	chr2:210617571-210619876:+
ENSG00000281207	1250	392	357	220.056	5221	2472	3628	2433.13	0.0904415	-3.46687	1.00393e-12	1.16799e-10	down	yes	SLFNL1-AS1	antisense	chr1:41014590-41043890:+
ENSG00000281508	1499	1353	350	382.297	44	83	126	56.381	6.78061	2.76141	5.00245e-05	0.000752997	up	yes	CDR1	antisense	chrX:140783176-140784660:+
ENSG00000281566	0	92	43	19.3784	0	0	0	0.12127	159.796	7.32009	0.00179479	0.0139615	up	yes	AL157778.1	lincRNA	chrX:98573859-98864984:+
ENSG00000281664	224	76	35	36.2827	231	116	205	118.18	0.307013	-1.70363	0.00597487	0.0348121	down	yes	LINC00538	lincRNA	chr1:213924749-213926654:-
ENSG00000281706	48	38	15	11.9493	4	1	4	1.90008	6.28881	2.65279	0.00617442	0.0356758	up	yes	LINC01012	lincRNA	chr6:27694035-27710222:+
ENSG00000281961	2	0	1	0.342635	9	16	8	7.74065	0.0442644	-4.49771	0.00127554	0.0106851	down	yes	AF067845.4	lincRNA	chr8:1377867-1380307:+
ENSG00000282381	49	21	22	10.5281	1	0	0	0.236159	44.5806	5.47834	0.000314596	0.00343433	up	yes	AC104073.4	lincRNA	chr7:65269374-65306238:+
ENSG00000282692	41	0	6	4.6025	53	54	62	37.537	0.122612	-3.02782	0.00830519	0.0444516	down	yes	AC129915.3	lincRNA	chr8:1018757-1019704:+
ENSG00000283003	37	11	17	7.38334	105	110	278	105.909	0.0697137	-3.84241	3.2386e-10	2.2464e-08	down	yes	AC007221.2	lincRNA	chr16:9542045-9614894:+
ENSG00000283221	0	0	0	0.066342	3	1	18	4.35836	0.0152218	-6.03772	0.00879775	0.0464243	down	yes	AC007218.2	antisense	chr16:9794637-9805571:+
ENSG00000283415	39	136	120	40.1766	14	7	16	7.91286	5.07738	2.34408	0.00382302	0.0248918	up	yes	AC087280.2	lincRNA	chr11:6821942-6926877:-
ENSG00000283914	0	0	0	0.0676437	5	49	37	21.6898	0.00311869	-8.32484	1.48135e-06	3.72276e-05	down	yes	AC087645.4	lincRNA	chr17:78248193-78251440:+
ENSG00000283991	0	0	1	0.131625	17	6	9	6.81291	0.01932	-5.69376	0.000715059	0.00667556	down	yes	AC017000.1	antisense	chr7:4130181-4134837:-
ENSG00000284377	0	0	0	0.0672106	21	12	19	11.1551	0.00602512	-7.37479	2.81666e-06	6.49701e-05	down	yes	AL589669.1	lincRNA	chrX:147181064-147271894:+
