# Supplementary material for: HNF4A-AS1 inhibits the progression of hepatocellular carcinoma by promoting the ubiquitin-modulated degradation of PCBP2 and suppressing the stability of ARG2 mRNA
Source: Int J Biol Sci. 2024 Sep 23;20(13):5087–108. doi: 10.7150/ijbs.95276 (PMC11488582; doi:10.7150/ijbs.95276)
Supplement: Supplementary file 1 — Supplementary figures and tables. [file ijbsv20p5087s1.zip › Supplemental table 6.xlsx]

## Sheet: Sheet1
Supplemental table 6. HNF4A-AS1 sense-specific binding proteins
Protein_ID	iBAQ	Protein_Mass	PeptideSeqs	PepIsUnique	Unique_Peptide_Num	Unique_Spectra_Num	Coverage	Abundance
sp|P84103|SRSF3_HUMAN	81093	19317.9	AFGYYGPLR;VYVGNLGNNGNK	1;1	2	2	0.128	810930
sp|Q96DR8|MUCL1_HUMAN	60575.1	9033.63	DIPVLPK;WVGDLPNGR	1;1	2	2	0.1778	121150
sp|A0A0A0MRZ7|KVD26_HUMAN	51313.8	13288.5	FSGSGSGTDFTLK;FSGVPDR	1;1	2	61	0.1667	256569
sp|Q15366|PCBP2_HUMAN	46589.2	38555.6	EVGSIIGK;IANPVEGSTDR;IITLAGPTNAIFK;LVVPASQCGSLIGK	0;1;1;0	2	2	0.126	838605
sp|P43246|MSH2_HUMAN	44598.7	104677	DLGLDPGK;DSLIIIDELGR;ECVLPGGETAGDMGK;EIMNDLEK;ENDWYLAYK;LTSLNEEYTK;MNFESFVK;NFSTVDIQK;NLQSVVLSK;QTLQEDLLR;QVGVGYVDSIQR;TEYEEAQDAIVK;VGAGDSQLK	1;1;1;1;1;1;1;1;1;1;1;1;1	13	14	0.1381	2.27453e+06
sp|P12268|IMDH2_HUMAN	43288.1	55769.6	EANEILQR;EDLVVAPAGITLK;GMGSLDAMDK;HGFCGIPITDTGR;NLIDAGVDALR;REDLVVAPAGITLK;TSSAQVEGGVHSLHSYEK;VAQGVSGAVQDK;YEQGFITDPVVLSPK;YFSEADK	0;1;1;1;1;1;1;1;1;1	9	11	0.2101	1.0822e+06
sp|P59998|ARPC4_HUMAN	39820	19654.3	AENFFILR;ELLLQPVTISR;IVAEEFLK	1;1;1	3	3	0.1607	517660
sp|P07195|LDHB_HUMAN	37458.1	36615.1	FIIPQIVK;GLTSVINQK;GLTSVINQKLK;LIAPVAEEEATVPNNK;LKDDEVAQLK;MVVESAYEVIK;SADTLWDIQK;VIGSGCNLDSAR	1;1;1;1;1;1;1;0	7	7	0.2275	786619
sp|O15347|HMGB3_HUMAN	36110.6	22965.4	LGEMWNNLNDSEK;STNPGISIGDVAK	1;1	2	2	0.13	397216
sp|P07237|PDIA1_HUMAN	28982	57080.7	DGVVLFK;DHENIVIAK;EADDIVNWLK;ENLLDFIK;ILEFFGLK;LITLEEEMTK;MDSTANEVEAVK;NFEDVAFDEK;THILLFLPK;YKPESEELTAER	1;1;1;1;1;1;1;1;1;1	10	11	0.187	1.1303e+06
sp|Q15365|PCBP1_HUMAN	28052.9	37473.9	AITIAGVPQSVTECVK;EVGSIIGK;IANPVEGSSGR;IITLTGPTNAIFK;LVVPATQCGSLIGK	1;0;1;1;1	4	4	0.1742	561059
sp|Q15185|TEBP_HUMAN	26893.1	18685.4	DVNVNFEK;LTFSCLGGSDNFK	1;1	2	2	0.1313	242038
sp|P60891|PRPS1_HUMAN	23051.9	34811.9	IFSGSSHQDLSQK;LGLELGK;LNVDFALIHK;NCTIVSPDAGGAK;VTAVIPCFPYAR;VYAILTHGIFSGPAISR	1;1;1;1;1;1	6	9	0.2264	437986
sp|P27695|APEX1_HUMAN	20343.7	35532.2	EAAGEGPALYEDPPDQK;EGYSGVGLLSR;GAVAEDGDELR;ICSWNVDGLR;NAGFTPQER	1;1;1;1;1	5	5	0.1824	366187
sp|P52701|MSH6_HUMAN	20260.1	152689	AIMYEETTYSK;AYGVCFVDTSLGK;ENEQSLLEYLEK;FFIGQFSDDR;FPDLTVELNR;GMTSESDSIGLTPGEK;IHNVGSPLK;ISEVVELLK;LANLPEEVIQK;SGAIFTK;STVDAEAVHK;SYGFNAAR;TGLITPK;TIVYWGIGR;TLLEEEYFR;VDTCHTPFGK;VHVQFFDDSPTR;WDTAFDHEK;YQLEIPENFTTR	1;1;1;1;1;1;1;1;1;1;1;1;1;1;1;1;1;1;1	19	21	0.1426	1.58029e+06
sp|P62280|RS11_HUMAN	17416.4	18419	ILSGVVTK;NIGLGFK;VLLGETGK	1;1;1	3	3	0.1456	174164
sp|Q14847|LASP1_HUMAN	66455.6	29698.2	GFSVVADTPELQR;IVYPTEK;QQSELQSQVR;YHEEFEK	1;1;1;1	4	4	0.1418	106329
sp|P62633|CNBP_HUMAN	29758.1	19449.6	CGETGHVAINCSK;CYSCGEFGHIQK;TSEVNCYR	1;1;1	3	5	0.1864	4463.72
sp|P30050|RL12_HUMAN	394.521	17807.5	IGPLGLSPK	1	1	1	0.0545	216986
sp|P62081|RS7_HUMAN	371.54	22113.3	ELNITAAK;VETFSGVYK	1;1	2	2	0.0876	204347
sp|P32969|RL9_HUMAN	368.301	21849.8	FLDGIYVSEK	1	1	1	0.0521	202565
sp|Q16881|TRXR1_HUMAN	364.8	70862.2	VELTPVAIQAGR;VEQIEAGTPGR	1;1	2	2	0.0354	693120
sp|P23490|LORI_HUMAN	343.149	25744.5	QPTPQPPVDCVK	1	1	1	0.0385	51472.4
sp|P98179|RBM3_HUMAN	322.278	17160	AMNGESLDGR	1	1	1	0.0637	145025
sp|Q8WY21|SORC1_HUMAN	313.496	129553	QEDWILAYSQDQK	1	1	1	0.0111	799414
sp|P67936|TPM4_HUMAN	290.592	28504.5	AEGDVAALNR;YEEEIK	1;0	1	1	0.0645	305121
sp|P37837|TALDO_HUMAN	285.464	37516.5	LLGELLQDNAK;LSSTWEGIQAGK	1;1	2	2	0.0682	328284
sp|P16520|GBB3_HUMAN	280.808	37196.9	LLVSASQDGK;VHAIPLR	1;1	2	2	0.05	196566
sp|Q6R2W3|SCND3_HUMAN	278.671	151570	VALSSIQPR	1	1	1	0.0068	1.08682e+06
sp|Q04637|IF4G1_HUMAN	275.347	175382	AALSEEELEK	1	1	1	0.0063	991248
sp|P0DMV8|HS71A_HUMAN	263.777	70009	AQIHDLVLVGGSTR;DAGVIAGLNVLR;FEELCSDLFR;NQVALNPQNTVFDAK;TTPSYVAFTDTER;VEIIANDQGNR	1;1;1;1;0;0	4	4	0.117	474799
sp|P16949|STMN1_HUMAN	258.136	17292	AIEENNNFSK	1	1	1	0.0671	129068
sp|Q96IK5|GMCL1_HUMAN	252.928	58647.4	TTGYQILTLEK	1	1	1	0.0214	404684
sp|Q96EP5|DAZP1_HUMAN	251.062	43356.1	SQAPGQPGASQWGSR	1	1	1	0.0369	163190
sp|O75937|DNJC8_HUMAN	233.882	29823.4	LLLDQEQK	1	1	1	0.0316	175412
sp|O43790|KRT86_HUMAN	229.142	53466.3	ATAENEFVALK;EAECVEADSGR;EEINELNR;LLEGEEQR	1;1;1;1	4	4	0.0782	389541
sp|P55072|TERA_HUMAN	225.618	89265.7	ESIESEIR;EVDIGIPDATGR;GILLYGPPGTGK;MDELQLFR	1;1;1;1	4	4	0.0496	507641
sp|Q9Y6R1|S4A4_HUMAN	216.746	121383	SLADIGK	1	1	1	0.0065	444330
sp|P54577|SYYC_HUMAN	203.486	59106.1	APWELLELR;DFAAEVVHPGDLK;EYTLDVYR;IDVGEAEPR;IFTFAEK;LSSVVTQHDSK	1;1;1;1;1;1	6	6	0.108	447669
sp|P06744|G6PI_HUMAN	195.687	63107.2	MLVDLAK;SNTPILVDGK	1;1	2	2	0.0305	322883
sp|P62917|RL8_HUMAN	192.258	28007.3	AVDFAER	1	1	1	0.0272	134581
sp|Q13148|TADBP_HUMAN	180.022	44711.3	FTEYETQVK	1	1	1	0.0217	153019
sp|Q14764|MVP_HUMAN	178.492	99265.9	ALLDFEDK;ILDQSEAEK;SLQPLAPR	1;1;1	3	3	0.028	437306
sp|Q9Y3F4|STRAP_HUMAN	171.546	38414	EFLVAGGEDFK;GAVWGATLNK;IYDLNKPEAEPK;TYGLWK	1;1;1;1	4	5	0.1114	188701
sp|P20042|IF2B_HUMAN	170.407	38364.4	IFDIDEAEEGVK;TGFQAVTGK	1;1	2	2	0.0631	187448
sp|P18621|RL17_HUMAN	8450.83	21383.3	QWGWTQGR	1	1	1	0.0435	92959.1
sp|Q14204|DYHC1_HUMAN	8427.49	532072	LAETVFNFQEK;TFSEILNR;TTDLLTDWEK;VDNEFDQR	1;1;1;1	4	4	0.008	2.36813e+06
sp|Q9Y3A5|SBDS_HUMAN	8254.18	28745.3	DIATIVADK	1	1	1	0.036	148575
sp|Q15019|SEPT2_HUMAN	7955.17	41461.2	ADTLTLK;VNIVPVIAK;YLHDESGLNR	1;1;1	3	3	0.072	167058
sp|P40429|RL13A_HUMAN	7738.28	23562.4	YQAVTATLEEK;YTEVLK	1;1	2	2	0.0837	131551
sp|P40925|MDHC_HUMAN	7602.98	36403	DDSWLK;FVEGLPINDFSR;LGVTANDVK	1;1;1	3	3	0.0808	167265
sp|Q00341|VIGLN_HUMAN	7482.75	141368	ASVITQVFHVPLEER;CDIIIISGR;DQDLITIIGK;ELLELASR;ELQAEQEDR;IEGDPQGVQQAK;LVGEIMQETGTR;QLLHLAEEK;TEIVFTGEK;VATLNSEEESDPPTYK;VHIEFTEGEDK	1;1;1;1;1;1;1;1;1;1;1	11	11	0.0946	598620
sp|Q99623|PHB2_HUMAN	7298.03	33275.9	IVQAEGEAEAAK;LGLDYEER	1;1	2	2	0.0669	189749
sp|P46063|RECQ1_HUMAN	7125.22	73410	EDFPWSGK;LIYVTPEK;SMENYYQESGR;VAGVVAPTLPR	1;1;1;1	4	4	0.0586	263633
sp|Q01518|CAP1_HUMAN	6717.34	51868.7	EPAVLELEGK;HAEMVHTGLK;NSLDCEIVSAK;TLWNGQK;VPTISINK	1;1;1;1;1	5	5	0.0968	214955
sp|Q99873|ANM1_HUMAN	6505.74	42433.9	ATLYVTAIEDR;EPLVDVVDPK	1;1	2	2	0.0566	130115
sp|P12956|XRCC6_HUMAN	6058.91	69799.1	ILELDQFK;LGSLVDEFK;SDSFENPVLQQHFR;TFNTSTGGLLLPSDTK	1;1;1;1	4	4	0.0772	242356
sp|O75534|CSDE1_HUMAN	5990.84	88828.9	DGFGFIK;EAFGFIER;INFVIDNNK;NITLDDASAPR;NQNDPLPGR;VDFVIPK	1;1;1;1;1;1	6	6	0.0639	329496
sp|Q15393|SF3B3_HUMAN	5966.31	135492	FLAVGLVDNTVR;QQEIVVSR;SVAGGFVYTYK	1;1;1	3	3	0.0255	357979
sp|P17812|PYRG1_HUMAN	5883.88	66648	FEVNPVWK	1	1	1	0.0135	182400
sp|Q92688|AN32B_HUMAN	5679.91	28770.3	DISTLEPLK	1	1	1	0.0359	62479
sp|O75822|EIF3J_HUMAN	5648.37	29044.5	LEEPEEPK	1	1	1	0.031	90374
sp|P62820|RAB1A_HUMAN	5353.97	22663.4	TITSSYYR	1	1	1	0.039	96371.5
sp|O60828|PQBP1_HUMAN	5351.99	30454	GTWSTGLPK;PLPVALQTR	1;1	2	2	0.0679	48167.9
sp|Q01085|TIAR_HUMAN	5074.8	41564.1	FEDVVNQSSPK;GYGFVSFYNK	1;1	2	2	0.056	101496
sp|P25398|RS12_HUMAN	5020.99	14505.5	TALIHDGLAR	1	1	2	0.0758	35147
sp|Q9BRL6|SRSF8_HUMAN	5002.95	32268.2	VGDVYIPR	1	1	1	0.0284	70041.3
sp|P62899|RL31_HUMAN	4542.97	14453.9	SAINEVVTR	1	1	1	0.072	31800.8
sp|Q15056|IF4H_HUMAN	4409.93	27368.4	EALTYDGALLGDR;GSNMDFR	1;1	2	2	0.0806	92608.5
sp|P48643|TCPE_HUMAN	4393.02	59632.8	IADGYEQAAR;LDVTSVEDYK	1;1	2	2	0.037	166935
sp|P38117|ETFB_HUMAN	4349.95	27826.2	EIDGGLETLR	1	1	1	0.0392	65249.2
sp|Q6NZI2|CAVN1_HUMAN	4292.1	43449.8	LEVNEAELLR	1	1	1	0.0256	68673.6
sp|Q6ICC9|RTL6_HUMAN	4112.3	26137.5	TYKSPLR	1	1	1	0.0293	57572.2
sp|P06748|NPM_HUMAN	4107.98	32554.8	VTLATLK	1	1	1	0.0238	65727.6
sp|Q9NSD9|SYFB_HUMAN	4046.41	66073.5	AAGASDVVLYK;ASEGPAFFPGR;LIITEETAK;TTLLPGLLK	1;1;1;1	4	4	0.0679	182088
sp|P21980|TGM2_HUMAN	3785.35	77279.7	DCLTESNLIK;EDITHTYK;NEFGEIQGDK;SEGTYCCGPVPVR	1;1;1;1	4	4	0.0597	136272
sp|Q07020|RL18_HUMAN	3631.3	21621.1	TNSTFNQVVLK	1	1	1	0.0585	32681.7
sp|P35244|RFA3_HUMAN	3623.32	13559.9	MFILSDGEGK	1	1	1	0.0826	28986.6
sp|P62495|ERF1_HUMAN	3616.61	49000.1	FTVDLPK;GFGGIGGILR;ILYLTPEQEK;LSVLGAITSVQQR;YFDEISQDTGK	1;1;1;1;1	5	5	0.1167	97648.5
sp|Q16222|UAP1_HUMAN	3595.09	58731.8	FVVYEVLR;LGVAYPK;TLFQIQAER;VAVLLLAGGQGTR	1;1;1;1	4	4	0.0709	129423
sp|P08473|NEP_HUMAN	3565.77	85459.9	IGYPDDIVSNDNK;LKPILTK;LLPGLDLNHK;TDVHSPGNFR	1;1;1;1	4	4	0.0533	149763
sp|P13667|PDIA4_HUMAN	3558.94	72887	FDVSGYPTIK;GQAVDYEGSR;MDATANDVPSDR;TQEEIVAK;VDATAETDLAK	1;1;1;1;1	5	5	0.0791	163711
sp|Q8IXB1|DJC10_HUMAN	3507.05	91021.3	AYEVLK	1	1	1	0.0076	129761
sp|O00299|CLIC1_HUMAN	3504.97	26905.7	GFTIPEAFR;NSNPALNDNLEK	1;1	2	2	0.0871	59584.4
sp|P13995|MTDC_HUMAN	3456.67	37871.2	TGIPTLGK	1	1	1	0.0229	76046.8
sp|P63000|RAC1_HUMAN	3372.34	21436.2	TVFDEAIR	1	1	1	0.0417	30351.1
sp|O43865|SAHH2_HUMAN	3346.16	58913.4	ESILDGLK	1	1	1	0.0151	113770
sp|P26368|U2AF2_HUMAN	3293.47	53467.2	ELLTSFGPLK	1	1	1	0.0211	62576
sp|O43143|DHX15_HUMAN	3225.45	90875.2	LQLPVWEYK;SNLGSVVLQLK	1;1	2	2	0.0252	138695
sp|Q15233|NONO_HUMAN	3186.45	54197.3	AGEVFIHK;VELDNMPLR	1;1	2	2	0.0361	79661.2
sp|P52907|CAZA1_HUMAN	3134.28	32902.3	EASDPQPEEADGGLK;LLLNNDNLLR	1;1	2	2	0.0874	50148.5
sp|Q05655|KPCD_HUMAN	3018.2	77454.9	LDNVLLDR	1	1	1	0.0118	132801
sp|P36873|PP1G_HUMAN	2930.28	36959.7	LNIDSIIQR	1	1	1	0.0279	55675.3
sp|Q9Y3U8|RL36_HUMAN	2924.46	12245.9	EVCGFAPYER	1	1	1	0.0952	17546.8
sp|Q96AE4|FUBP1_HUMAN	2920.52	67518.5	IGGNEGIDVPIPR;IQFKPDDGTTPER;SVMTEEYK;SVQAGNPGGPGPGGR	1;1;1;1	4	4	0.0761	105139
sp|P50990|TCPQ_HUMAN	2768.25	59582.5	AVDDGVNTFK	1	1	1	0.0182	110730
sp|Q9NQC3|RTN4_HUMAN	2637.85	129851	GPLPAAPPVAPER	1	1	1	0.0109	126617
sp|P08579|RU2B_HUMAN	2607.31	25470.1	GQAFVIFK	1	1	1	0.0356	28680.4
sp|Q14974|IMB1_HUMAN	2595.02	97108	TTLVIMER;VLANPGNSQVAR	1;1	2	2	0.0228	98610.6
sp|Q86TJ2|TAD2B_HUMAN	2551.26	48439.6	LPSYLDK	1	1	1	0.0167	48474
sp|P18077|RL35A_HUMAN	2524.25	12529.8	AIFAGYK	1	1	1	0.0636	22718.3
sp|P18887|XRCC1_HUMAN	2517.43	69433.9	TPATAPVPAR	1	1	1	0.0158	75522.8
sp|P31942|HNRH3_HUMAN	2511.98	36903.1	YIEIFR	1	1	1	0.0173	50239.6
sp|O95810|CAVN2_HUMAN	2490.49	47144.6	EELPDENK;VSPLTFGR	1;1	2	2	0.0376	52300.2
sp|P29122|PCSK6_HUMAN	2426.45	106351	IVTTDLR	1	1	1	0.0072	121322
sp|P09622|DLDH_HUMAN	2403.05	54143	ADGGTQVIDTK	1	1	1	0.0216	64882.3
sp|P11279|LAMP1_HUMAN	2301.28	44853.8	VWVQAFK	1	1	1	0.0168	46025.6
sp|P42704|LPPRC_HUMAN	2281.06	157805	DIQEESTFSSR;GDVENIEVVQK;LDDLFLK;LDSSAVLDTGK;TVLDQQQTPSR;VIEEQLEPAVEK	1;1;1;1;1;1	6	6	0.0452	232668
sp|P09493|TPM1_HUMAN	2199.35	32688.7	ATDAEADVASLNR;MEIQEIQLK;YEEEIK	1;1;0	2	2	0.0986	50585.1
sp|P49189|AL9A1_HUMAN	2133.85	53767	IGDPLLEDTR	1	1	1	0.0202	55480
sp|P30040|ERP29_HUMAN	2040.68	28975.2	GALPLDTVTFYK	1	1	1	0.046	30610.2
sp|P62491|RB11A_HUMAN	1990.41	24378.4	VVLIGDSGVGK	1	1	1	0.0509	29856.2
sp|P62906|RL10A_HUMAN	1967.92	24815.5	AVDIPHMDIEALK	1	1	1	0.0599	29518.9
sp|P52209|6PGD_HUMAN	1918.28	53106	SFLEDIR;TIFQGIAAK	1;1	2	2	0.0331	53711.8
sp|P38919|IF4A3_HUMAN	1913.79	46841.2	DELTLEGIK;LDYGQHVVAGTPGR	1;1	2	2	0.056	47844.8
sp|Q4L180|FIL1L_HUMAN	1790.09	130301	QLSQELESLK	1	1	1	0.0088	139627
sp|Q8NC51|PAIRB_HUMAN	1717.58	44938.5	EMTLDEWK	1	1	1	0.0196	39504.3
sp|Q00577|PURA_HUMAN	1702.75	34889.4	FFFDVGSNK;VSEVKPTYR	1;1	2	2	0.0559	25541.3
sp|Q8IVF2|AHNK2_HUMAN	1678.9	616242	LEGDLSLADK;MPSFGVSAPGK	1;1	2	2	0.0036	530531
sp|Q15637|SF01_HUMAN	1608.81	68285.9	ILRPWQSSETR	1	1	1	0.0172	25740.9
sp|P50452|SPB8_HUMAN	1493.41	42739.2	TGTQYLLR	1	1	1	0.0214	35841.8
sp|Q9UBS4|DJB11_HUMAN	1405.86	40488.6	EQLTEEAR	1	1	1	0.0223	30928.9
sp|Q09028|RBBP4_HUMAN	1382.25	47626.1	LNVWDLSK;TVALWDLR	1;1	2	2	0.0376	20733.7
sp|P49327|FAS_HUMAN	1376.85	273254	AGLYGLPR;LQVVDQPLPVR;LYTLQDK;VYQWDDPDPR	1;1;1;1	4	4	0.0143	183120
sp|Q71UM5|RS27L_HUMAN	1359.36	9470.87	LTEGCSFR	1	1	1	0.0952	6796.79
sp|P02675|FIBB_HUMAN	1297.42	55892.3	QDGSVDFGR	1	1	1	0.0183	40220
sp|Q14694|UBP10_HUMAN	1286.77	87079.8	LPDGQEYQR	1	1	1	0.0113	48897.4
sp|P0DN76|U2AF5_HUMAN	1229.47	27854.5	VNCSFYFK	1	1	1	0.0333	14753.6
sp|P20839|IMDH1_HUMAN	1199.49	55370.5	EANEILQR;NLIDAGVDGLR	0;1	1	1	0.037	27588.3
sp|P05455|LA_HUMAN	1182.74	46808.2	EGIILFK;IIEDQQESLNK;LEEDAEMK	1;1;1	3	3	0.0637	34299.4
sp|P26196|DDX6_HUMAN	1171.61	54382.3	SGAYLIPLLER	1	1	1	0.0228	33976.6
sp|Q14697|GANAB_HUMAN	1159.34	106807	IDELEPR	1	1	1	0.0074	57967
sp|Q13435|SF3B2_HUMAN	1117.26	100165	FTVAELK;GPPPPPGDENR;VGEPVALSEEER	1;1;1	3	3	0.0335	58097.3
sp|Q86VP1|TAXB1_HUMAN	1083.04	90819.9	YADELAK	1	1	1	0.0089	54152
sp|B2RPK0|HGB1A_HUMAN	1065.49	24222.8	LGEMWNNTAADDK	1	1	1	0.0616	11720.4
sp|Q9Y6V0|PCLO_HUMAN	1061	560355	VDAKVEIIK	1	1	1	0.0018	253578
sp|Q92945|FUBP2_HUMAN	1051.89	73070	DAFADAVQR;IGGGIDVPVPR;MMLDDIVSR;TSMTEEYR	1;1;1;1	4	4	0.052	43127.6
sp|P50552|VASP_HUMAN	1037.49	39805.1	DESANQEEPEAR;QQPGPSEHIER	1;1	2	3	0.0605	17637.2
sp|Q99436|PSB7_HUMAN	1000.99	29946.2	ATEGMVVADK	1	1	1	0.0361	12011.9
sp|O75390|CISY_HUMAN	982.838	51679.5	AYAQGISR	1	1	1	0.0172	19656.8
sp|P51149|RAB7A_HUMAN	976.99	23474.8	TSLMNQYVNK	1	1	1	0.0483	16608.8
sp|P26640|SYVC_HUMAN	964.372	140387	ADYNLTR;EAFLQEVWK	1;1	2	2	0.0127	62684.2
sp|Q00839|HNRPU_HUMAN	963.544	90528	DLPEHAVLK;GYFEYIEENK;NGQDLGVAFK;TCNCETEDYGEK;YNILGTNTIMDK	1;1;1;1;1	5	5	0.0642	42396
sp|P02788|TRFL_HUMAN	950.283	78131.9	DGAGDVAFIR;YYGYTGAFR	1;1	2	2	0.0268	45613.6
sp|Q06787|FMR1_HUMAN	913.279	71130.9	LQIDEQLR;VGPNAPEEK	0;1	1	1	0.0269	36531.2
sp|P57721|PCBP3_HUMAN	886.977	39440.3	EVGSIIGK;LVVPASQCGSLIGK;QICVVMLESPPK	0;0;1	1	1	0.0916	15078.6
sp|P06396|GELS_HUMAN	846.237	85644.2	TPITVVK	1	1	1	0.009	30464.5
sp|Q9UQE7|SMC3_HUMAN	791.042	141454	NLEQYNK	1	1	1	0.0058	64074.4
sp|Q9GZS3|WDR61_HUMAN	784.51	33559.8	LWDLENGK	1	1	1	0.0262	11767.7
sp|Q9H1E3|NUCKS_HUMAN	783.486	27280	ATVTPSPVK	1	1	1	0.037	9401.83
sp|P47897|SYQ_HUMAN	731.208	87742.9	DVLNDTAPR;LAWGQPVGLR;QHLEITGGQVR	1;1;1	3	3	0.0387	36560.4
sp|Q02790|FKBP4_HUMAN	723.324	51772.1	FSFDLGK	1	1	1	0.0153	22423
sp|Q14152|EIF3A_HUMAN	722.982	166468	ANEFLEVGK;GADDDRPSWR;IGLINDMVR;ILQEHEQIK;LGDSSLSR;NETDEDGWTTVR	1;1;1;1;1;1	6	6	0.0412	67237.3
sp|O00425|IF2B3_HUMAN	711.051	63665.6	IAPAEAPDAK	1	1	1	0.0173	24175.7
sp|P62714|PP2AB_HUMAN	700.35	35552.3	YSFLQFDPAPR	1	1	1	0.0356	12606.3
sp|P49915|GUAA_HUMAN	694.205	76667	VVYIFGPPVK	1	1	1	0.0144	29850.8
sp|Q9GZV4|IF5A2_HUMAN	665.309	16782.2	VHLVGIDIFTGK	1	1	2	0.0784	5322.47
sp|O43684|BUB3_HUMAN	578.895	37131.2	VLVWDLR	1	1	1	0.0213	9262.32
sp|Q16555|DPYL2_HUMAN	562.161	62254.6	QIGENLIVPGGVK;VFNLYPR	1;1	2	2	0.035	18551.3
sp|P22061|PIMT_HUMAN	519.737	24620.6	SGGASHSELIHNLR	1	1	1	0.0617	5717.11
sp|P31948|STIP1_HUMAN	510.269	62599.4	LAYINPDLALEEK	1	1	1	0.0239	21941.6
sp|Q9NZM1|MYOF_HUMAN	467.308	234561	LTIYDWDR;TQGLVPEHVETR	1;1	2	2	0.0097	60750
sp|O15144|ARPC2_HUMAN	459.77	34311.5	DDETMYVESK;DNTINLIHTFR;VFMQEFK	1;1;1	3	3	0.0933	10114.9
sp|Q07065|CKAP4_HUMAN	454.5	65982.7	EELGQGLQGVEQK;IETNENNLESAK;VASLEESEGNK	1;1;1	3	3	0.0598	20452.5
sp|P30048|PRDX3_HUMAN	443.467	27675.2	HLSVNDLPVGR	1	1	1	0.043	5765.06
sp|Q16630|CPSF6_HUMAN	421.708	59173.4	GDYGPPGR	1	1	1	0.0145	8855.88
sp|Q08945|SSRP1_HUMAN	395.988	81024.4	ASSGLLYPLER;LSDFFK	1;1	2	2	0.024	15839.5
sp|Q99613|EIF3C_HUMAN	393.654	105278	DAHNALLDIQSSGR;GTEITHAVVIK	1;1	2	2	0.0274	17320.8
sp|P22314|UBA1_HUMAN	391.889	117774	AENYDIPSADR;KPLLESGTLGTK	1;1	2	2	0.0217	21945.8
sp|P11233|RALA_HUMAN	377.916	23552	EDENVPFLLVGNK	1	1	1	0.0631	4157.08
sp|P52948|NUP98_HUMAN	370.288	197457	EYIQILER	1	1	1	0.0044	28512.2
sp|P17987|TCPA_HUMAN	363.464	60305.6	AFHNEAQVNPER	1	1	1	0.0216	12721.2
sp|Q9BXP5|SRRT_HUMAN	358.455	100604	GWVTFDR	1	1	1	0.008	17564.3
sp|Q13200|PSMD2_HUMAN	346.055	100136	FGGSGSQVDSAR	1	1	1	0.0132	19379.1
sp|P30153|2AAA_HUMAN	299.812	65266.9	FTELQK	1	1	1	0.0102	11692.7
sp|O14974|MYPT1_HUMAN	293.2	115211	YDSLLGR	1	1	1	0.0068	15539.6
sp|O00487|PSDE_HUMAN	258.873	34554.6	VVIDAFR	1	1	1	0.0226	4141.97
sp|P07814|SYEP_HUMAN	242.478	170483	LTVAENEAETK	1	1	1	0.0073	22065.5
sp|Q96RT7|GCP6_HUMAN	240.529	200372	TINLLK	1	1	1	0.0033	20445
sp|P05556|ITB1_HUMAN	238.245	88357	IGFGSFVEK;SAVTTVVNPK	1;1	2	2	0.0238	8576.81
sp|P11217|PYGM_HUMAN	221.654	97030.6	VIFLENYR	1	1	1	0.0095	12412.6
sp|Q9Y266|NUDC_HUMAN	218.63	38219.1	ELTDEEAER	1	1	1	0.0272	5028.49
sp|Q8N612|F16A2_HUMAN	169.652	105502	LLLFSR	1	1	1	0.0062	8143.32
sp|Q96J02|ITCH_HUMAN	125.701	103439	IDDIFER;VQAVVAVAR	1;1	2	2	0.0068	20237.8
sp|P02786|TFR1_HUMAN	106.281	84817.9	LTTDFGNAEK	1	1	1	0.0132	5101.51
sp|P09874|PARP1_HUMAN	102.242	113012	AEPVEVVAPR	1	1	1	0.0099	6134.54
sp|Q9Y2W2|WBP11_HUMAN	102.173	69953.9	AQLSQYFDAVK	1	1	1	0.0172	2963.02
sp|Q13085|ACACA_HUMAN	101.456	265385	IDTGWLDR	1	1	1	0.0034	13696.6
sp|Q96F07|CYFP2_HUMAN	83.1139	148302	HVQLLGR	1	1	1	0.0055	6399.77
sp|Q9UMN6|KMT2B_HUMAN	77.8246	293330	IYESVLTPPPLGAPEAPEPEPPPADDSPAEPEPRAVGR	1	1	1	0.014	10817.6
sp|Q16531|DDB1_HUMAN	72.1934	126887	YLLGDMEGR	1	1	1	0.0079	3826.25
sp|Q8WX93|PALLD_HUMAN	61.0683	150470	IASDEEIQGTK	1	1	1	0.008	4213.72
sp|O75643|U520_HUMAN	26.78	244353	WDILSR	1	1	1	0.0028	3267.16
sp|P16144|ITB4_HUMAN	19.4122	202039	EGVITIESQVHPQSPLCPLPGSAFTLSTPSAPGPLVFTALSPDSLQLSWERPR	1	1	1	0.0291	2018.86
sp|P31946|1433B_HUMAN	0	28064.8	AVTEQGHELSNEER;EMQPTHPIR;NLLSVAYK;VISSIEQK	1;0;0;0	1	2	0.1585	0
sp|P61204|ARF3_HUMAN	0	20587.7	DAVLLVFANK;HYFQNTQGLIFVVDSNDR	1;1	2	2	0.1547	0
sp|Q9HB71|CYBP_HUMAN	0	26193.6	ISNYGWDQSDK;IYEDGDDDMK;WDYLTQVEK	1;1;1	3	4	0.1316	0
sp|P35326|SPR2A_HUMAN	0	7959.67	CPEPCPPPK	1	1	1	0.125	0
sp|P84090|ERH_HUMAN	0	12251	ADTQTYQPYNK	1	1	1	0.1058	0
sp|P67870|CSK2B_HUMAN	0	24926	RPANQFVPR;YQQGDFGYCPR	1;1	2	2	0.093	0
sp|P25685|DNJB1_HUMAN	0	38020.4	KQDPPVTHDLR;VSLEEIYSGCTK;YGEEGLK	1;0;1	2	2	0.0882	0
sp|O60814|H2B1K_HUMAN	0	13881.6	QVHPDTGISSK	1	1	1	0.0873	0
sp|P62318|SMD3_HUMAN	0	13907.3	VAQLEQVYIR	1	1	1	0.0794	0
sp|Q9BQP7|MGME1_HUMAN	0	39396	SDKPNASDPSVPLK;VNPYEEVDQEK	1;1	2	2	0.0727	0
sp|Q9UDY4|DNJB4_HUMAN	0	37783.1	EIYDQFGEEGLK;VSLEEIYSGCTK	1;0	1	1	0.0712	0
sp|P26583|HMGB2_HUMAN	0	24018.7	SEHPGLSIGDTAK	1	1	1	0.0622	0
sp|P80723|BASP1_HUMAN	0	22680	ETPAATEAPSSTPK	1	1	1	0.0617	0
sp|Q9H0R8|GBRL1_HUMAN	0	14035.2	VPVIVEK	1	1	1	0.0598	0
sp|O14950|ML12B_HUMAN	0	19766.5	GNFNYIEFTR	1	1	1	0.0581	0
sp|P51114|FXR1_HUMAN	0	69677.9	IYGESADAVK;LQIDEQLR;VIQEIVDK;VNILSDMHLR	1;0;1;1	3	3	0.058	0
sp|O75828|CBR3_HUMAN	0	30830.7	GQAAVQQLQAEGLSPR	1	1	1	0.0578	0
sp|P06753|TPM3_HUMAN	0	32929.8	LVIIEGDLER;YEEEIK	1;0	1	1	0.0561	0
sp|P62834|RAP1A_HUMAN	0	20973.7	YDPTIEDSYR	1	1	1	0.0543	0
sp|P28074|PSB5_HUMAN	0	28462.2	GPGLYYVDSEGNR	1	1	1	0.0494	0
sp|Q00688|FKBP3_HUMAN	0	25161.3	LEIEPEWAYGK	1	1	1	0.0491	0
sp|P30043|BLVRB_HUMAN	0	22105.4	LQAVTDDHIR	1	1	1	0.0485	0
sp|Q13310|PABP4_HUMAN	0	70738.1	ALDTMNFDVIK;EFSPFGSITSAK;EFTNVYIK	0;1;0	1	1	0.0481	0
sp|Q16543|CDC37_HUMAN	0	44440	EGEEAGPGDPLLEAVPK	1	1	1	0.045	0
sp|P56537|IF6_HUMAN	0	26582.2	ETEEILADVLK	1	1	1	0.0449	0
sp|P00403|COX2_HUMAN	0	25548.2	VVLPIEAPIR	1	1	1	0.0441	0
sp|P52597|HNRPF_HUMAN	0	45642.9	TEMDWVLK;VHIEIGPDGR	1;0	1	1	0.0434	0
sp|O00148|DX39A_HUMAN	0	49098	ILNDVQDR;ILVATNLFGR	1;1	2	2	0.0422	0
sp|Q9Y247|FA50B_HUMAN	0	38684.9	SSTVGLVTLNDMK	1	1	1	0.04	0
sp|P46782|RS5_HUMAN	0	22862.1	AQCPIVER	1	1	1	0.0392	0
sp|Q07021|C1QBP_HUMAN	0	31342.6	AFVDFLSDEIK	1	1	1	0.039	0
sp|O95047|OR2A4_HUMAN	0	34778.6	EFLLLGFPVGPR	1	1	1	0.0387	0
sp|P78417|GSTO1_HUMAN	0	27548	HEVININLK	1	1	1	0.0373	0
sp|Q13347|EIF3I_HUMAN	0	36478.6	SYSSGGEDGYVR	1	1	1	0.0369	0
sp|O15371|EIF3D_HUMAN	0	63932.4	TLNEWDSR;VADWTGATYQDK	1;1	2	2	0.0365	0
sp|Q6MZQ0|PRR5L_HUMAN	0	40810.1	QVVSPFLGISGDR	1	1	1	0.0353	0
sp|Q9Y277|VDAC3_HUMAN	0	30639.3	LTLSALIDGK	1	1	1	0.0353	0
sp|P35232|PHB_HUMAN	0	29785.9	QVSDDLTER	1	1	1	0.0331	0
sp|P07910|HNRPC_HUMAN	0	33649.5	VDSLLENLEK	1	1	1	0.0327	0
sp|Q15417|CNN3_HUMAN	0	36390.8	YDHQAEEDLR	1	1	1	0.0304	0
sp|P62136|PP1A_HUMAN	0	37487.8	LNLDSIIGR	1	1	1	0.0273	0
sp|O00442|RTCA_HUMAN	0	39311.4	AFVAGVLPFK	1	1	1	0.0273	0
sp|P12004|PCNA_HUMAN	0	28750.3	YLNFFTK	1	1	1	0.0268	0
sp|O60701|UGDH_HUMAN	0	54989.2	VLIGGDETPEGQR	1	1	1	0.0263	0
sp|Q96HE7|ERO1A_HUMAN	0	54358.1	FDGILTEGEGPR	1	1	1	0.0256	0
sp|Q99536|VAT1_HUMAN	0	41893.4	VLLVPGPEK	1	1	1	0.0229	0
sp|Q8N1G4|LRC47_HUMAN	0	63433.7	ELLLTGPGLEER	1	1	1	0.0206	0
sp|P49368|TCPG_HUMAN	0	60495.3	ELGIWEPLAVK	1	1	1	0.0202	0
sp|P07686|HEXB_HUMAN	0	63071.2	LAPGTIVEVWK	1	1	1	0.0198	0
sp|P05120|PAI2_HUMAN	0	46566.1	LEEHYELR	1	1	1	0.0193	0
sp|Q9BR76|COR1B_HUMAN	0	54200.2	NDQCYEDIR	1	1	1	0.0184	0
sp|P34897|GLYM_HUMAN	0	55957.7	LGAPALTSR	1	1	1	0.0179	0
sp|Q6PJI9|WDR59_HUMAN	0	109724	HPFGRQLLESLLAHYCR	1	1	1	0.0175	0
sp|O75131|CPNE3_HUMAN	0	60092.1	DIVQFVPFR	1	1	1	0.0168	0
sp|O60231|DHX16_HUMAN	0	119189	AVDLVEEESGAPGEEQR	1	1	1	0.0163	0
sp|P39748|FEN1_HUMAN	0	42566.1	LDDFFK	1	1	1	0.0158	0
sp|P49591|SYSC_HUMAN	0	58740	VLDLDLFR	1	1	1	0.0156	0
sp|Q6E0U4|DMKN_HUMAN	0	47054.1	QAEDVIR	1	1	1	0.0147	0
sp|Q6ZW76|ANKS3_HUMAN	0	71992.7	ITGIGLGGR	1	1	1	0.0137	0
sp|Q9NSB4|KRT82_HUMAN	0	56616.3	FASFINK	1	1	1	0.0136	0
sp|Q92499|DDX1_HUMAN	0	82379.8	FGFGFGGTGK	1	1	1	0.0135	0
sp|Q9P258|RCC2_HUMAN	0	56049.2	VAIFIEK	1	1	1	0.0134	0
sp|Q8NDL9|CBPC5_HUMAN	0	97472.4	INIMNMNKQSK	1	1	1	0.0124	0
sp|P49748|ACADV_HUMAN	0	70345.4	GILLFGTK	1	1	1	0.0122	0
sp|Q6K0P9|IFIX_HUMAN	0	55030.8	LIEFFK	1	1	1	0.0122	0
sp|Q9H598|VIAAT_HUMAN	0	57377.5	FYIDVK	1	1	1	0.0114	0
sp|O95758|PTBP3_HUMAN	0	59652	IITFTK	1	1	1	0.0109	0
sp|Q9H1I8|ASCC2_HUMAN	0	86306.3	LLGDLWQR	1	1	1	0.0106	0
sp|P78344|IF4G2_HUMAN	0	102297	LEVDIPLVK	1	1	1	0.0099	0
sp|Q53GS7|GLE1_HUMAN	0	79785.5	MLILIK	1	1	1	0.0086	0
sp|Q13617|CUL2_HUMAN	0	86926.8	FNNFIK	1	1	1	0.0081	0
sp|P46940|IQGA1_HUMAN	0	189134	ALESGDVNTVWK	1	1	1	0.0072	0
sp|Q9UGM3|DMBT1_HUMAN	0	260569	FGQGSGPIVLDDVR	1	1	1	0.0058	0
sp|Q5TCS8|KAD9_HUMAN	0	221273	TPQELLQK	1	1	1	0.0042	0
sp|Q13813|SPTN1_HUMAN	0	284364	EAFLNTEDK	1	1	1	0.0036	0
