# Supplementary material for: HNF4A-AS1 inhibits the progression of hepatocellular carcinoma by promoting the ubiquitin-modulated degradation of PCBP2 and suppressing the stability of ARG2 mRNA
Source: Int J Biol Sci. 2024 Sep 23;20(13):5087–108. doi: 10.7150/ijbs.95276 (PMC11488582; doi:10.7150/ijbs.95276)
Supplement: Supplementary file 1 — Supplementary figures and tables. [file ijbsv20p5087s1.zip › Supplemental Table 7.xlsx]

## Sheet: Sheet1
Supplemental Table 7. The transcriptional profiles of HNF4A-AS1-overexpressing SK-Hep1 cells were determined by RNA sequencing
st_gene_id	gene_id	gene_symbol	fpkm_NC1	fpkm_NC2	fpkm_NC3	fpkm_OE1	fpkm_OE2	fpkm_OE3			pvalue
G9606_5906	3576	CXCL8	11.32	10.64	11.3	42.36	45.33	44.11	11.0867	43.9333	3.22386e-06	-32.8467	-2.96272
G9606_29742	6374	CXCL5	31.79	26.1	34.45	103.79	108.23	98.1	30.78	103.373	4.55851e-05	-72.5933	-2.35846
G9606_15827	10158	PDZK1IP1	14.64	14.86	14.43	41.73	46.07	44.38	14.6433	44.06	2.05309e-05	-29.4167	-2.00888
G9606_26943	3934	LCN2	391.34	446.99	415.49	1114.18	1223.26	1072.08	417.94	1136.51	0.000114493	-718.567	-1.71931
G9606_22101	5743	PTGS2	11.66	9.43	11.81	27.45	25.89	25.33	10.9667	26.2233	0.000106481	-15.2567	-1.39119
G9606_4847	3673	ITGA2	8.2	5.82	9.04	15.54	15.11	15.17	7.68667	15.2733	0.00146322	-7.58667	-0.98699
G9606_25705	715	C1R	47.67	45	46.05	95.09	92.8	82.54	46.24	90.1433	0.000367705	-43.9033	-0.949467
G9606_7134	5327	PLAT	8.65	7.46	7.61	15.97	14.42	13.39	7.90667	14.5933	0.00133692	-6.68667	-0.8457
G9606_15241	8876	VNN1	37.02	32.3	36.4	62.27	63.52	61.88	35.24	62.5567	6.2657e-05	-27.3167	-0.775161
G9606_28775	716	C1S	43.07	41.59	44.19	77.64	79.2	71.44	42.95	76.0933	0.000183171	-33.1433	-0.771672
G9606_1252	9404	LPXN	9.29	9.49	9.31	17.37	16.98	15.39	9.36333	16.58	0.000290148	-7.21667	-0.770737
G9606_21977	6364	CCL20	27.79	30.32	23.94	48.88	50.41	45.33	27.35	48.2067	0.000947401	-20.8567	-0.762584
G9606_14931	1462	VCAN	9.83	9.48	10.8	17.49	17.12	16.43	10.0367	17.0133	0.000155855	-6.97667	-0.695118
G9606_12850	7052	TGM2	124.14	110.7	128.71	210.18	213.66	190.08	121.183	204.64	0.000792443	-83.4567	-0.688681
G9606_6215	54972	TMEM132A	23.25	25.95	23.95	41.27	41.17	39.31	24.3833	40.5833	9.54116e-05	-16.2	-0.664388
G9606_7163	5328	PLAU	20.14	22.54	23.09	34.34	34.97	36.79	21.9233	35.3667	0.000323304	-13.4433	-0.613198
G9606_2881	9180	OSMR	20.57	14.82	19.53	29.03	29.28	27.46	18.3067	28.59	0.00521315	-10.2833	-0.561726
G9606_25686	445815	PALM2AKAP2	10.59	8.55	12.45	16.81	15.92	15.73	10.53	16.1533	0.0087226	-5.62333	-0.53403
G9606_6898	8091	HMGA2	18.63	15.76	19.35	27.83	28.77	25.4	17.9133	27.3333	0.00317713	-9.42	-0.525865
G9606_5907	2004	ELK3	9.71	8.58	11.38	15.47	16	13.7	9.89	15.0567	0.00847053	-5.16667	-0.522413
G9606_15854	629	CFB	8.56	7.85	7.49	14.12	11.73	10.42	7.96667	12.09	0.021658	-4.12333	-0.517573
G9606_21121	56892	TCIM	18.6	18.63	17.71	26	28.7	28.59	18.3133	27.7633	0.000533594	-9.45	-0.516017
G9606_9667	131566	DCBLD2	55.02	50.56	60.03	86.11	81.7	83.09	55.2033	83.6333	0.000718129	-28.43	-0.515005
G9606_24705	3685	ITGAV	31.59	21.05	31.78	43.28	41	42.22	28.14	42.1667	0.017695	-14.0267	-0.49846
G9606_15127	3910	LAMA4	8.28	7.09	7.79	11.22	11.97	11.01	7.72	11.4	0.0012364	-3.68	-0.476684
G9606_29039	1520	CTSS	17.34	16.93	18.32	26.16	25.47	25.73	17.53	25.7867	5.60524e-05	-8.25667	-0.471002
G9606_16403	118429	ANTXR2	10.02	7.18	8.88	12.32	13.74	12.17	8.69333	12.7433	0.0137259	-4.05	-0.465874
G9606_28769	638	BIK	12.69	13.64	10.84	17.64	18.32	18.35	12.39	18.1033	0.00259803	-5.71333	-0.461125
G9606_10434	57464	STRIP2	9.37	7.55	9.65	13.78	12.44	12.47	8.85667	12.8967	0.00700257	-4.04	-0.456154
G9606_3218	55243	KIRREL1	15.42	12.27	16.51	22	21.97	20.33	14.7333	21.4333	0.00843198	-6.7	-0.454751
G9606_26103	360	AQP3	19.84	20.72	20.97	29.76	31.39	28.36	20.51	29.8367	0.000579781	-9.32667	-0.454738
G9606_27431	2920	CXCL2	23.2	19.32	22.57	30.45	33.71	30.48	21.6967	31.5467	0.00367426	-9.85	-0.453987
G9606_20784	9653	HS2ST1	9.69	7.5	9.24	13.53	12.29	12.54	8.81	12.7867	0.00660406	-3.97667	-0.451381
G9606_3181	29967	LRP12	18.07	16.63	19.47	26.39	26.69	25.53	18.0567	26.2033	0.000792456	-8.14667	-0.451172
G9606_1685	4864	NPC1	40.31	34.07	42.81	57.86	55.96	55.21	39.0633	56.3433	0.00312819	-17.28	-0.442359
G9606_30725	182	JAG1	30.23	25.93	33.47	44.06	43.53	41.45	29.8767	43.0133	0.00482949	-13.1367	-0.439697
G9606_31654	84295	PHF6	10.46	7.63	10.37	14.9	12.73	13.3	9.48667	13.6433	0.0214331	-4.15667	-0.438159
G9606_32385	10537	UBD	52.98	55.93	51.79	75.27	77.4	78.16	53.5667	76.9433	0.000100069	-23.3767	-0.436403
G9606_2662	9859	CEP170	8.63	6.39	9.26	11.54	12.06	11.14	8.09333	11.58	0.01864	-3.48667	-0.430807
G9606_7527	3655	ITGA6	34.98	26.56	36.17	47.66	46.01	45.72	32.57	46.4633	0.0107853	-13.8933	-0.426568
G9606_27365	3482	IGF2R	24.06	16.57	24.82	32.26	30.55	30.43	21.8167	31.08	0.0264535	-9.26333	-0.424599
G9606_5844	4683	NBN	24.02	16.47	23.78	31.49	30.6	29.42	21.4233	30.5033	0.023544	-9.08	-0.423837
G9606_3358	8829	NRP1	33.38	27.67	34.17	45.79	44.52	44.87	31.74	45.06	0.00306758	-13.32	-0.41966
G9606_5618	3566	IL4R	18.55	18.91	18.83	26.96	27.38	25.55	18.7633	26.63	0.000153347	-7.86667	-0.419257
G9606_161	9734	HDAC9	12.44	8.13	12.55	15.45	15.6	15.88	11.04	15.6433	0.0344722	-4.60333	-0.416969
G9606_25707	1829	DSG2	47.09	32.92	49.63	61.78	60.28	61.06	43.2133	61.04	0.0268475	-17.8267	-0.412527
G9606_35591	2069	EREG	17.35	15.47	18.87	25.43	23.78	23.77	17.23	24.3267	0.00325573	-7.09667	-0.411879
G9606_6188	3091	HIF1A	39.49	30.59	40.86	53.31	51.41	51.32	36.98	52.0133	0.0102021	-15.0333	-0.406526
G9606_8391	4233	MET	1210.91	988.19	1263.42	1656.7	1617.81	1581.03	1154.17	1618.51	0.00597245	-464.34	-0.402314
G9606_24652	722	C4BPA	20.94	18.68	19.01	26.59	27.93	27.1	19.5433	27.2067	0.000682211	-7.66333	-0.39212
G9606_17189	330	BIRC3	13.43	14.28	14.09	20.55	18.8	18.56	13.9333	19.3033	0.00137525	-5.37	-0.385407
G9606_16275	5591	PRKDC	40	27.68	43.03	53.11	52.15	47.9	36.9033	51.0533	0.0462463	-14.15	-0.383434
G9606_797	84187	TMEM164	15.07	11.27	15.55	21.03	18.66	18.2	13.9633	19.2967	0.0297471	-5.33333	-0.381953
G9606_7065	55103	RALGPS2	8.54	5.68	8.9	10.71	10.69	10.43	7.70667	10.61	0.0469115	-2.90333	-0.37673
G9606_27348	4316	MMP7	218.61	226.19	207.55	288.77	301.41	305.43	217.45	298.537	0.000390189	-81.0867	-0.372898
G9606_1881	231	AKR1B1	411.44	483.39	415.1	603.72	584.56	606.46	436.643	598.247	0.00269144	-161.603	-0.370104
G9606_15193	8942	KYNU	49.97	47.99	47.85	68.79	64.78	66.08	48.6033	66.55	0.000193396	-17.9467	-0.369248
G9606_8773	57214	CEMIP	14.12	9.59	14.63	17.57	17.59	17.27	12.78	17.4767	0.0429828	-4.69667	-0.367501
G9606_5387	2744	GLS	10.06	9.18	9.96	12.97	14.15	12.64	9.73333	13.2533	0.00278464	-3.52	-0.361644
G9606_3713	79651	RHBDF2	10.51	10.12	10.87	14.37	14.13	14.31	10.5	14.27	7.86904e-05	-3.77	-0.359048
G9606_5423	3914	LAMB3	44.73	43.84	45.73	63.19	58.89	60.44	44.7667	60.84	0.000302511	-16.0733	-0.359047
G9606_6146	7037	TFRC	64.03	57.1	66.27	87.5	84.75	82.08	62.4667	84.7767	0.00215536	-22.31	-0.35715
G9606_5287	4052	LTBP1	13.53	11	13.98	18.09	16.95	17.04	12.8367	17.36	0.0105234	-4.52333	-0.352376
G9606_15312	2590	GALNT2	33.08	29.75	34.67	45.16	42.8	43.61	32.5	43.8567	0.00211244	-11.3567	-0.349436
G9606_9086	973	CD79A	9.75	10.8	9.92	12.24	15.01	13.77	10.1567	13.6733	0.0152587	-3.51667	-0.346242
G9606_17435	55754	TMEM30A	13.8	11.37	13.89	17.72	18.4	16.39	13.02	17.5033	0.0115272	-4.48333	-0.344342
G9606_9400	54020	SLC37A1	12.19	11.22	12.18	15.56	16.34	15.91	11.8633	15.9367	0.000488574	-4.07333	-0.343355
G9606_1000	23683	PRKD3	9.33	8.26	9.23	12.14	12.13	11.75	8.94	12.0067	0.00109335	-3.06667	-0.343028
G9606_28966	57552	NCEH1	14.24	12.01	15.26	18.85	18.72	18.17	13.8367	18.58	0.00845937	-4.74333	-0.342809
G9606_21083	22836	RHOBTB3	12.5	9.77	13.5	15.79	15.64	16.54	11.9233	15.99	0.0240238	-4.06667	-0.341068
G9606_19926	26018	LRIG1	9.41	7.17	9.65	12.05	12.01	11.04	8.74333	11.7	0.025955	-2.95667	-0.338162
G9606_24265	5880	RAC2	26.73	30.58	26.89	36.74	37.67	38.17	28.0667	37.5267	0.00203831	-9.46	-0.337055
G9606_98	90853	SPOCD1	14.92	17.69	15.83	20.11	22.52	22.13	16.1467	21.5867	0.00792638	-5.44	-0.336912
G9606_1410	4897	NRCAM	35.93	26.2	37.1	45.8	43.95	42.67	33.0767	44.14	0.0363288	-11.0633	-0.334475
G9606_8751	6482	ST3GAL1	37.02	32.47	39.68	50.15	49.09	46.34	36.39	48.5267	0.00710807	-12.1367	-0.333517
G9606_25756	3383	ICAM1	93.38	91.57	99	127.5	128.54	122.37	94.65	126.137	0.000430449	-31.4867	-0.332664
G9606_7074	3459	IFNGR1	81.55	78.1	80.89	107.54	107.94	104.51	80.18	106.663	6.26187e-05	-26.4833	-0.330298
G9606_3750	23352	UBR4	13	10.19	13.8	17.04	16.43	15.64	12.33	16.37	0.0257911	-4.04	-0.327656
G9606_10131	113	ADCY7	16.12	12.24	16.64	19.98	19.69	20.03	15	19.9	0.0244576	-4.9	-0.326667
G9606_1540	23505	TMEM131	15.05	13.06	15.77	19.83	20.28	18.1	14.6267	19.4033	0.0103563	-4.77667	-0.326572
G9606_18179	3710	ITPR3	31.56	25.55	34.57	41.94	39.99	39.48	30.56	40.47	0.0228263	-9.91	-0.32428
G9606_6714	118987	PDZD8	10.05	7.33	10.77	12.75	12.54	11.98	9.38333	12.4233	0.0471178	-3.04	-0.323979
G9606_11167	375033	PEAR1	14.57	13.01	16.87	19.14	20.84	18.73	14.8167	19.57	0.0213206	-4.75333	-0.32081
G9606_17050	8826	IQGAP1	25.85	19.77	26.76	33.62	31.33	30.55	24.1267	31.8333	0.0317182	-7.70667	-0.319425
G9606_4935	961	CD47	16.48	16.77	15.05	21.06	22.45	20.02	16.1	21.1767	0.00452062	-5.07667	-0.315321
G9606_1243	10413	YAP1	19.88	15.96	21.5	26.45	24.93	23.99	19.1133	25.1233	0.0285644	-6.01	-0.31444
G9606_1605	2335	FN1	876.82	610.58	868.51	1019.71	1042.49	1034.21	785.303	1032.14	0.0480134	-246.833	-0.314316
G9606_32758	9962	SLC23A2	8.03	6.6	9.57	10.91	10.5	10.32	8.06667	10.5767	0.0455568	-2.51	-0.311157
G9606_7095	6648	SOD2	111.98	100.96	105.01	143.25	141.66	131.78	105.983	138.897	0.00240474	-32.9133	-0.310552
G9606_11421	5792	PTPRF	19.74	16.15	20.62	24.3	25.42	24.32	18.8367	24.68	0.0145451	-5.84333	-0.310211
G9606_22924	968	CD68	150.32	144.73	151.99	190.32	197.24	197.1	149.013	194.887	0.000132194	-45.8733	-0.307847
G9606_22093	734	OSGIN2	22.07	20.32	23.81	30.41	27.88	28.25	22.0667	28.8467	0.00609353	-6.78	-0.307251
G9606_12765	80149	ZC3H12A	36.35	36.14	37.56	46.41	49.7	47.7	36.6833	47.9367	0.000436612	-11.2533	-0.30677
G9606_14538	57630	SH3RF1	10.82	8.42	11.75	14.11	13.43	12.92	10.33	13.4867	0.0397147	-3.15667	-0.305582
G9606_25540	2921	CXCL3	11.2	9.39	10.5	13.22	13.79	13.55	10.3633	13.52	0.0046342	-3.15667	-0.3046
G9606_30554	3912	LAMB1	43.85	35.73	44.29	55.92	53.96	51.67	41.29	53.85	0.0145047	-12.56	-0.30419
G9606_3418	240	ALOX5	17.62	17.13	17.53	22.18	23.56	22.43	17.4267	22.7233	0.000299229	-5.29667	-0.30394
G9606_4491	92140	MTDH	41.56	33.77	41.62	52.1	50.68	49.48	38.9833	50.7533	0.0122914	-11.77	-0.301924
G9606_1481	5128	CDK17	10.04	8.52	10.19	12.6	12.65	12.14	9.58333	12.4633	0.00667388	-2.88	-0.300522
G9606_15266	135228	CD109	15.72	11.58	16.15	18.67	18.63	19.15	14.4833	18.8167	0.0417672	-4.33333	-0.299194
G9606_4987	3688	ITGB1	192.45	166.09	187.5	238.45	238.73	232.03	182.013	236.403	0.00290532	-54.39	-0.298824
G9606_21038	25825	BACE2	10.58	12.69	11.2	14.36	15.41	15	11.49	14.9233	0.00788377	-3.43333	-0.298811
G9606_27889	10763	NES	9.7	9.67	9.78	12.48	12.98	12.4	9.71667	12.62	9.5107e-05	-2.90333	-0.298799
G9606_25423	6558	SLC12A2	8.39	6.87	9.08	10.79	10.26	10.54	8.11333	10.53	0.0226723	-2.41667	-0.297864
G9606_3172	89797	NAV2	10.35	8.66	11.29	13.67	13	12.65	10.1	13.1067	0.0219279	-3.00667	-0.29769
G9606_29904	3915	LAMC1	23.24	19.17	23.6	29.72	28.3	27.64	22.0033	28.5533	0.0133378	-6.55	-0.297682
G9606_28038	25907	TMEM158	18.77	20.05	17.78	21.98	25.91	25.41	18.8667	24.4333	0.0164156	-5.56667	-0.295053
G9606_13829	10135	NAMPT	184.6	156.73	179.16	234.16	215.47	224.31	173.497	224.647	0.00714303	-51.15	-0.294818
G9606_5583	8061	FOSL1	132.68	146.74	146.09	172.33	198.2	180.39	141.837	183.64	0.00936986	-41.8033	-0.294729
G9606_7812	9497	SLC4A7	8.32	6.78	8.64	10.55	10.21	9.97	7.91333	10.2433	0.0176247	-2.33	-0.29444
G9606_20803	9069	CLDN12	11.12	9.35	12.13	13.86	13.62	14.68	10.8667	14.0533	0.0218093	-3.18667	-0.293252
G9606_16013	53373	TPCN1	26.33	23.27	25.88	31.78	32.48	33.32	25.16	32.5267	0.00219425	-7.36667	-0.292793
G9606_6917	28231	SLCO4A1	8.61	8.97	8.52	11.07	11.51	11.13	8.7	11.2367	0.000199992	-2.53667	-0.291571
G9606_12706	1969	EPHA2	34.82	34.17	38.17	46.32	47.68	44.34	35.72	46.1133	0.00272313	-10.3933	-0.290967
G9606_6132	26064	RAI14	19.74	17	20.19	25.1	23.7	24.56	18.9767	24.4533	0.00705469	-5.47667	-0.2886
G9606_3341	11160	ERLIN2	8.97	7.11	9.6	11.62	10.79	10.68	8.56	11.03	0.0372427	-2.47	-0.288551
G9606_5082	1356	CP	63.96	50.32	59.46	69.25	73.2	80.76	57.9133	74.4033	0.0347044	-16.49	-0.284736
G9606_21675	5270	SERPINE2	106.2	102.74	106.49	132.8	136.72	135.35	105.143	134.957	5.70911e-05	-29.8133	-0.283549
G9606_2792	166647	ADGRA3	9.79	9.45	10.61	13.32	12.58	12.41	9.95	12.77	0.00313181	-2.82	-0.283417
G9606_189	8496	PPFIBP1	9.2	7.51	9.94	12.12	11.14	10.91	8.88333	11.39	0.0362994	-2.50667	-0.282176
G9606_13203	488	ATP2A2	109.02	89.42	117.1	139.36	135.13	129.75	105.18	134.747	0.0270775	-29.5667	-0.281105
G9606_25909	2760	GM2A	10.14	11.37	9.98	13.59	13.26	13.43	10.4967	13.4267	0.00285568	-2.93	-0.279136
G9606_27074	55612	FERMT1	8.27	7.29	8.99	11.34	10.5	9.56	8.18333	10.4667	0.032692	-2.28333	-0.279022
G9606_15535	5781	PTPN11	25.14	20.84	25.81	31.55	30.58	29.68	23.93	30.6033	0.0154847	-6.67333	-0.278869
G9606_18709	8797	TNFRSF10A	8.89	7.98	10.35	12.09	11.06	11.66	9.07333	11.6033	0.028205	-2.53	-0.278839
G9606_225	9448	MAP4K4	31.77	26.17	31.76	39.23	38.32	37.03	29.9	38.1933	0.0136159	-8.29333	-0.277369
G9606_10934	2530	FUT8	8.35	8.17	8.23	10.46	10.37	10.74	8.25	10.5233	5.09738e-05	-2.27333	-0.275556
G9606_28559	7045	TGFBI	95.71	90.09	95.75	115.95	123.16	119.64	93.85	119.583	0.000783764	-25.7333	-0.274196
G9606_2351	22885	ABLIM3	8.97	8.92	9.68	11.37	11.8	11.95	9.19	11.7067	0.00111521	-2.51667	-0.273848
G9606_12442	6891	TAP2	11.64	10.88	11.84	13.67	15.71	14.36	11.4533	14.58	0.00937652	-3.12667	-0.272992
G9606_3656	64420	SUSD1	10.02	9.04	10.18	12.82	12.32	12.08	9.74667	12.4067	0.0031184	-2.66	-0.272914
G9606_5867	26509	MYOF	68.99	53.28	70.3	83.9	79.61	81.34	64.19	81.6167	0.0359655	-17.4267	-0.271486
G9606_18988	3656	IRAK2	14.45	13.54	14.77	18.02	18.87	17.46	14.2533	18.1167	0.00218077	-3.86333	-0.271048
G9606_4261	7804	LRP8	27.98	21.64	29.01	34.52	33.11	32.29	26.21	33.3067	0.0414015	-7.09667	-0.270762
G9606_3525	9958	USP15	8.16	6.98	8.72	10.3	9.58	10.42	7.95333	10.1	0.0203528	-2.14667	-0.269908
G9606_23922	1435	CSF1	46.61	43.97	49.33	61.69	60.93	55.02	46.6367	59.2133	0.00858937	-12.5767	-0.269673
G9606_23222	51703	ACSL5	22.04	19.95	22.45	28.25	26.89	26.67	21.48	27.27	0.00323541	-5.79	-0.269553
G9606_6928	2182	ACSL4	22.49	19.37	22.79	28.53	26.69	26.82	21.55	27.3467	0.00958677	-5.79667	-0.268987
G9606_8579	51291	GMIP	7.77	7.08	8.91	10.6	9.72	9.83	7.92	10.05	0.0239392	-2.13	-0.268939
G9606_13407	367	AR	8.58	6.52	8.63	10.2	10.41	9.5	7.91	10.0367	0.0466478	-2.12667	-0.268858
G9606_5383	10170	DHRS9	50.38	54.23	49.09	66.43	62.67	65.91	51.2333	65.0033	0.00208468	-13.77	-0.26877
G9606_18630	27242	TNFRSF21	41.04	34.18	44.3	53.39	49.4	48.81	39.84	50.5333	0.0319908	-10.6933	-0.268407
G9606_6075	960	CD44	117.15	104.28	119.01	149.85	143.22	138.3	113.48	143.79	0.0060675	-30.31	-0.267096
G9606_6716	3092	HIP1	12.41	10.12	12.74	15.97	14.43	14.28	11.7567	14.8933	0.0334037	-3.13667	-0.266799
G9606_1500	201595	STT3B	58.29	53.6	60.2	76.41	72.32	69.27	57.3633	72.6667	0.00580958	-15.3033	-0.266779
G9606_28288	5361	PLXNA1	28.42	22.67	30.15	35.51	34.76	32.59	27.08	34.2867	0.0410429	-7.20667	-0.266125
G9606_1448	51232	CRIM1	12.74	10.28	12.1	15.26	14.5	14.7	11.7067	14.82	0.0156411	-3.11333	-0.265945
G9606_1412	8706	B3GALNT1	9.77	9.72	10.07	13.06	12.61	11.7	9.85333	12.4567	0.00328667	-2.60333	-0.264208
G9606_2923	6932	TCF7	15.47	15.42	18.37	20.13	21.6	20.54	16.42	20.7567	0.0153872	-4.33667	-0.264109
G9606_10688	112849	L3HYPDH	11.2	10.74	11.52	12.72	14.83	14.74	11.1533	14.0967	0.0153564	-2.94333	-0.263897
G9606_9630	23165	NUP205	18.42	15.3	18.79	22.56	21.96	21.81	17.5033	22.11	0.0151529	-4.60667	-0.263188
G9606_18047	3796	KIF2A	15.54	12.62	15.42	18.92	18.68	17.42	14.5267	18.34	0.0229017	-3.81333	-0.262506
G9606_369	10123	ARL4C	13.65	12.17	12.33	16.75	15.5	15.91	12.7167	16.0533	0.00499821	-3.33667	-0.262385
G9606_14619	10098	TSPAN5	7.88	8.28	7.4	10.01	10.25	9.48	7.85333	9.91333	0.00379708	-2.06	-0.262309
G9606_33625	1362	CPD	16.62	13.38	16.68	20.01	20.09	18.8	15.56	19.6333	0.0251322	-4.07333	-0.261782
G9606_12371	11148	HHLA2	8.69	9.99	8.68	11.16	11.73	11.63	9.12	11.5067	0.00704567	-2.38667	-0.261696
G9606_28190	4907	NT5E	20.62	18.62	20.22	24.05	25.08	25.88	19.82	25.0033	0.00304323	-5.18333	-0.26152
G9606_6296	23272	TASOR	9.34	7.13	8.99	11.06	10.37	10.68	8.48667	10.7033	0.0360991	-2.21667	-0.261194
G9606_6786	54434	SSH1	11.86	9.49	12.62	14.83	13.97	14.03	11.3233	14.2767	0.0397058	-2.95333	-0.260818
G9606_9528	23531	MMD	15.01	14.45	15.02	18.32	19.11	18.64	14.8267	18.69	0.000201123	-3.86333	-0.260567
G9606_29332	3998	LMAN1	29.61	23.77	29.83	35.6	34.41	34.81	27.7367	34.94	0.0232713	-7.20333	-0.259704
G9606_4315	23516	SLC39A14	21.17	17.12	22.77	26.41	25.48	24.84	20.3533	25.5767	0.0400047	-5.22333	-0.256633
G9606_1988	9188	DDX21	36.85	29.19	37.74	44.4	44.55	41.42	34.5933	43.4567	0.037753	-8.86333	-0.256215
G9606_23010	79572	ATP13A3	21.73	17.22	22.47	26.06	26.07	25.01	20.4733	25.7133	0.0354256	-5.24	-0.255943
G9606_14336	23621	BACE1	7.9	7.81	8.61	10.44	10.58	9.52	8.10667	10.18	0.00769143	-2.07333	-0.255757
G9606_6241	2316	FLNA	366.12	330.75	398.39	477.91	453.31	443.22	365.087	458.147	0.0135417	-93.06	-0.254898
G9606_497	7204	TRIO	12.75	10.3	13.62	15.93	15.06	15.02	12.2233	15.3367	0.0398893	-3.11333	-0.254704
G9606_617	54868	TMEM104	10.19	9.42	11.01	13.71	12.76	11.9	10.2067	12.79	0.0205934	-2.58333	-0.253103
G9606_32612	4017	LOXL2	27.08	24.48	26.21	30.89	32.58	33.92	25.9233	32.4633	0.00491594	-6.54	-0.252282
G9606_9241	5937	RBMS1	9.63	8.19	10.19	12.71	11.18	11.18	9.33667	11.69	0.0399027	-2.35333	-0.252053
G9606_13236	23545	ATP6V0A2	9.44	7.83	9.78	11.96	11.48	10.41	9.01667	11.2833	0.0400135	-2.26667	-0.251386
G9606_1895	5066	PAM	12.56	9.73	11.29	14	13.88	14.12	11.1933	14	0.0268462	-2.80667	-0.250744
G9606_10269	4638	MYLK	8.6	7.79	8.77	10.91	10.41	10.1	8.38667	10.4733	0.00554008	-2.08667	-0.248808
G9606_11021	10644	IGF2BP2	11.3	10.28	12.2	13.81	14.68	13.69	11.26	14.06	0.0116883	-2.8	-0.248668
G9606_10227	25909	AHCTF1	11.62	9.32	11.94	14.25	13.42	13.32	10.96	13.6633	0.0367481	-2.70333	-0.246655
G9606_28335	8767	RIPK2	43.8	43.22	43.4	53.62	53.75	55.12	43.4733	54.1633	3.04975e-05	-10.69	-0.245898
G9606_16016	55388	MCM10	9.49	8.45	9.6	11.69	11.5	11.08	9.18	11.4233	0.00534814	-2.24333	-0.244372
G9606_23568	10526	IPO8	8.3	7.84	8.51	10.87	9.86	9.93	8.21667	10.22	0.00626391	-2.00333	-0.243813
G9606_490	65981	CAPRIN2	13.43	11.07	14.1	16.02	15.97	16.02	12.8667	16.0033	0.0269561	-3.13667	-0.243782
G9606_17593	8976	WASL	22.62	19.15	25.32	27.96	28.74	26.66	22.3633	27.7867	0.0452127	-5.42333	-0.24251
G9606_32090	1213	CLTC	50.76	45.81	52.05	64.16	61.14	59.36	49.54	61.5533	0.00705197	-12.0133	-0.242498
G9606_22171	3799	KIF5B	19.91	15.53	20.53	23.61	23.08	22.85	18.6567	23.18	0.0465997	-4.52333	-0.242451
G9606_4519	7128	TNFAIP3	15.48	12.78	16.93	19.31	18.49	18.34	15.0633	18.7133	0.0435258	-3.65	-0.24231
G9606_5553	10533	ATG7	8.21	8.2	7.18	10.21	8.96	10.13	7.86333	9.76667	0.022814	-1.90333	-0.242052
G9606_1425	64327	LMBR1	9.29	8.48	9.29	11.16	11.56	10.88	9.02	11.2	0.00285912	-2.18	-0.241685
G9606_21840	8877	SPHK1	32.07	40.02	36.85	45.97	44.57	44.68	36.3133	45.0733	0.0204483	-8.76	-0.241234
G9606_19306	58472	SQOR	45.22	48.9	46.72	60.31	58.84	55.6	46.9467	58.25	0.00298471	-11.3033	-0.24077
G9606_14820	2113	ETS1	12.19	10.75	12.64	15.06	14.59	14.48	11.86	14.71	0.00882041	-2.85	-0.240304
G9606_13392	28962	OSTM1	8.52	8.65	9.37	10.82	11.45	10.63	8.84667	10.9667	0.00425686	-2.12	-0.239638
G9606_1631	8754	ADAM9	96.53	75.53	96.94	110.06	113.01	110.12	89.6667	111.063	0.0400052	-21.3967	-0.238625
G9606_29072	116064	LRRC58	10.22	8.37	10.88	12.83	11.59	12.08	9.82333	12.1667	0.0482099	-2.34333	-0.238548
G9606_9522	55170	PRMT6	8.18	8.58	8.58	10.81	10.56	10.01	8.44667	10.46	0.00176013	-2.01333	-0.238358
G9606_6897	23167	EFR3A	18.25	14.89	18.5	21.67	21.77	20.49	17.2133	21.31	0.0294089	-4.09667	-0.237994
G9606_6446	25937	WWTR1	23.69	21.12	23.76	28.97	27.73	28.11	22.8567	28.27	0.00455981	-5.41333	-0.236838
G9606_15594	23670	CEMIP2	24.92	20.75	25.06	30.81	28.66	27.98	23.5767	29.15	0.0279078	-5.57333	-0.236392
G9606_18867	84910	TMEM87B	12.71	11.32	12.98	15.77	15.44	14.5	12.3367	15.2367	0.0105505	-2.9	-0.235072
G9606_9392	90459	ERI1	8.08	7.02	8.94	9.39	10.47	9.83	8.01333	9.89667	0.0418251	-1.88333	-0.235025
G9606_137	10808	HSPH1	34.42	30.37	34.18	43.58	38.81	39.78	32.99	40.7233	0.0168648	-7.73333	-0.234414
G9606_32252	5054	SERPINE1	159.27	142.51	158.78	188.13	186.46	193.83	153.52	189.473	0.00376358	-35.9533	-0.234193
G9606_17139	9690	UBE3C	25.27	20.42	27.02	30.42	30.11	29.17	24.2367	29.9	0.0479133	-5.66333	-0.233668
G9606_24104	399665	FAM102A	176.89	172.84	191.37	237.12	220.55	209.36	180.367	222.343	0.0129539	-41.9767	-0.23273
G9606_23458	10162	LPCAT3	20.03	21.69	19.95	25.61	25.26	25.15	20.5567	25.34	0.00120914	-4.78333	-0.23269
G9606_26668	5954	RCN1	93.38	96.56	94.2	116.29	116.34	117.48	94.7133	116.703	2.83927e-05	-21.99	-0.232174
G9606_8204	4430	MYO1B	27.1	21.25	25.95	30.93	30.92	29.69	24.7667	30.5133	0.0351938	-5.74667	-0.232032
G9606_8971	5062	PAK2	20.15	18.78	21.28	24.83	25.51	23.8	20.07	24.7133	0.00611502	-4.64333	-0.231357
G9606_19871	79710	MORC4	19.45	17.87	18.45	23.61	22.39	22.67	18.59	22.89	0.00189374	-4.3	-0.231307
G9606_32617	55034	MOCOS	9.42	7.89	8.61	11.34	10.62	9.95	8.64	10.6367	0.0287114	-1.99667	-0.231096
G9606_17196	9620	CELSR1	8.76	8.23	9.35	10.91	10.82	10.67	8.78	10.8	0.00364633	-2.02	-0.230068
G9606_32598	6652	SORD	13.48	13.33	13.06	16.31	17.22	15.51	13.29	16.3467	0.00387096	-3.05667	-0.229997
G9606_7779	5352	PLOD2	47.37	40.12	44.31	52.4	52.94	56.76	43.9333	54.0333	0.0158071	-10.1	-0.229894
G9606_8067	3895	KTN1	32.9	29.08	35.21	41.17	39.17	39.13	32.3967	39.8233	0.0177173	-7.42667	-0.229242
G9606_27311	51575	ESF1	9.01	8.33	9.08	10.86	11.32	10.28	8.80667	10.82	0.0063492	-2.01333	-0.228615
G9606_6294	3678	ITGA5	33.73	35.48	36.28	42.61	42.9	44.09	35.1633	43.2	0.000792903	-8.03667	-0.228552
G9606_29632	9695	EDEM1	8.07	7.63	8.33	10.56	9.28	9.68	8.01	9.84	0.0130692	-1.83	-0.228464
G9606_7330	7871	SLMAP	11.9	10.33	12.12	15.06	13.2	13.91	11.45	14.0567	0.0289997	-2.60667	-0.227656
G9606_6703	3416	IDE	9.73	9.35	10.04	12.6	11.69	11.45	9.70667	11.9133	0.00541907	-2.20667	-0.227335
G9606_33268	2119	ETV5	16.25	13.72	16.38	18.16	19.78	18.85	15.45	18.93	0.0241537	-3.48	-0.225243
G9606_16134	813	CALU	57.15	50.92	56.88	67.02	68.02	66.98	54.9833	67.34	0.00389625	-12.3567	-0.224735
G9606_5372	3098	HK1	34.6	34.18	35.62	45.64	41.33	40.89	34.8	42.62	0.00766961	-7.82	-0.224713
G9606_28348	3855	KRT7	36.62	40.34	40.45	47.16	49.67	46.85	39.1367	47.8933	0.00475935	-8.75667	-0.223746
G9606_23513	7048	TGFBR2	41.13	33.63	42.34	48.22	48.53	46.53	39.0333	47.76	0.035417	-8.72667	-0.22357
G9606_13404	56852	RAD18	11.98	10.1	11.65	13.51	14.43	13.31	11.2433	13.75	0.0205299	-2.50667	-0.222947
G9606_13125	23509	POFUT1	23.9	21.31	24.61	28.73	28.57	28.08	23.2733	28.46	0.00709852	-5.18667	-0.222859
G9606_12478	4241	MELTF	12.66	13.83	12.85	16.12	15.7	16.28	13.1133	16.0333	0.00190161	-2.92	-0.222674
G9606_16084	55568	GALNT10	16.46	14.86	18.13	21.5	19.91	19.02	16.4833	20.1433	0.0371382	-3.66	-0.222042
G9606_20010	85465	SELENOI	10.36	8.74	10.52	12.42	11.81	11.95	9.87333	12.06	0.0216126	-2.18667	-0.221472
G9606_10527	11177	BAZ1A	14.62	12.92	14.68	17.46	16.98	17.13	14.0733	17.19	0.00631392	-3.11667	-0.221459
G9606_2747	57187	THOC2	22.47	18.36	23.53	27.02	26.32	25.22	21.4533	26.1867	0.0464427	-4.73333	-0.220634
G9606_7224	29028	ATAD2	28.91	23.71	30.28	35.38	33.32	32.46	27.6333	33.72	0.0492485	-6.08667	-0.220265
G9606_22197	2635	GBP3	16.15	13.55	15.51	18.94	19.29	16.93	15.07	18.3867	0.0365896	-3.31667	-0.220084
G9606_23123	80727	TTYH3	78.46	71.86	85.99	94.07	99.22	94.99	78.77	96.0933	0.016735	-17.3233	-0.219923
G9606_15847	123920	CMTM3	19.12	20.68	20.52	24.87	24.54	24.11	20.1067	24.5067	0.00125337	-4.4	-0.218833
G9606_6736	57510	XPO5	12.25	10.71	12.93	15.81	14.07	13.85	11.9633	14.5767	0.0443934	-2.61333	-0.218445
G9606_2048	9601	PDIA4	97.27	95.04	102.45	122.79	120.76	115.21	98.2533	119.587	0.00249312	-21.3333	-0.217126
G9606_7782	1809	DPYSL3	8.55	7.62	8.86	10	10.69	9.77	8.34333	10.1533	0.0175188	-1.81	-0.21694
G9606_14471	5782	PTPN12	31.67	25.67	30.69	35.45	36.03	35.55	29.3433	35.6767	0.0274696	-6.33333	-0.215836
G9606_19065	22904	SBNO2	24.5	23.83	26.5	31	30.57	29.37	24.9433	30.3133	0.00461988	-5.37	-0.215288
G9606_20907	290	ANPEP	13.68	12.19	13.81	17.73	14.94	15.44	13.2267	16.0367	0.048853	-2.81	-0.21245
G9606_331	444	ASPH	597.34	489.89	583.17	671.05	686.23	667.25	556.8	674.843	0.0260155	-118.043	-0.212003
G9606_8177	64782	AEN	15.51	17.95	17.49	20.62	20.43	20.69	16.9833	20.58	0.00878035	-3.59667	-0.211776
G9606_35004	374393	FAM111B	10.58	8.91	10.48	12.15	12.15	12.01	9.99	12.1033	0.0176378	-2.11333	-0.211545
G9606_33761	7077	TIMP2	96.11	82.27	101.32	111.38	115.16	112.22	93.2333	112.92	0.0274016	-19.6867	-0.211155
G9606_27442	8439	NSMAF	23.04	20.92	24.83	29.23	27.03	27.05	22.93	27.77	0.0228073	-4.84	-0.211077
G9606_15558	10439	OLFM1	16.69	17.05	16.82	20.95	20.86	19.42	16.8533	20.41	0.00217017	-3.55667	-0.211036
G9606_35718	8870	IER3	65.56	74.54	69.04	78.05	84.68	90.16	69.7133	84.2967	0.0288989	-14.5833	-0.20919
G9606_15369	152002	XXYLT1	11.78	11.96	11.27	13.95	13.54	14.83	11.67	14.1067	0.00490568	-2.43667	-0.208797
G9606_22599	143	PARP4	19.41	15.99	19.88	22.52	21.3	22.96	18.4267	22.26	0.0441921	-3.83333	-0.208032
G9606_3382	23231	SEL1L3	26.77	23.02	25.19	30.18	30.5	29.89	24.9933	30.19	0.00917689	-5.19667	-0.207922
G9606_14933	10723	SLC12A7	45.84	42.4	46.6	55.55	54.02	53.28	44.9467	54.2833	0.00302907	-9.33667	-0.207728
G9606_2298	55151	TMEM38B	25.01	20.52	25.72	28.74	27.56	29.68	23.75	28.66	0.047711	-4.91	-0.206737
G9606_5065	84803	GPAT3	22.56	24.43	23.98	28.78	27.75	29.1	23.6567	28.5433	0.00215924	-4.88667	-0.206566
G9606_30500	6732	SRPK1	22.43	22.11	22.86	27.77	26.76	26.79	22.4667	27.1067	0.000305221	-4.64	-0.206528
G9606_5887	1889	ECE1	34.97	31.95	34.5	40.92	40.67	40.5	33.8067	40.6967	0.00188928	-6.89	-0.203806
G9606_20456	3797	KIF3C	12.59	11.85	13.17	16.21	14.51	14.55	12.5367	15.09	0.01967	-2.55333	-0.203669
G9606_13729	2017	CTTN	111.28	106.4	115.51	135.3	135.16	130.53	111.063	133.663	0.00179917	-22.6	-0.203487
G9606_1624	151011	SEPTIN10	15.61	13.88	16.23	19.87	17.46	17.68	15.24	18.3367	0.0410957	-3.09667	-0.203193
G9606_18681	90952	ESAM	33.54	39.01	33.89	43	43.08	41.98	35.48	42.6867	0.0161699	-7.20667	-0.203119
G9606_12171	79650	USB1	23.52	25.38	25.92	29.76	31.31	28.89	24.94	29.9867	0.00762775	-5.04667	-0.202352
G9606_25757	84141	EVA1A	12.23	12.16	12	14.23	14.05	15.47	12.13	14.5833	0.00556732	-2.45333	-0.202253
G9606_6560	94081	SFXN1	17.89	17.06	19.54	22.36	20.98	22.17	18.1633	21.8367	0.0122913	-3.67333	-0.202239
G9606_3758	481	ATP1B1	127.55	123.67	124.56	147.53	149.87	154.11	125.26	150.503	0.000362615	-25.2433	-0.201527
G9606_23914	25921	ZDHHC5	34.12	30.87	35.69	41.39	40.89	38.66	33.56	40.3133	0.0149038	-6.75333	-0.201232
G9606_804	56886	UGGT1	11.86	10.48	12.41	14.4	13.93	13.4	11.5833	13.91	0.0223469	-2.32667	-0.200863
G9606_1526	7296	TXNRD1	802.94	744.57	815.07	972.56	947.43	915.93	787.527	945.307	0.00441552	-157.78	-0.200349
G9606_2436	11199	ANXA10	112.88	119.16	111.73	138.52	138.64	135.42	114.59	137.527	0.000830699	-22.9367	-0.200163
G9606_23684	6624	FSCN1	10.18	11.12	10.08	12.38	12.32	12.96	10.46	12.5533	0.00576744	-2.09333	-0.200127
G9606_17008	4708	NDUFB2	144.93	172.26	138.86	115.52	116.88	123.95	152.017	118.783	0.0350021	33.2333	0.218616
G9606_3234	2950	GSTP1	212	241.61	204.24	162.64	173.72	177.5	219.283	171.287	0.0171723	47.9967	0.21888
G9606_5378	57799	RAB40C	15.98	16.47	16.73	11.48	12.97	13.96	16.3933	12.8033	0.0088779	3.59	0.218991
G9606_25596	1351	COX8A	501.11	572.23	493.29	391.38	408.98	422.93	522.21	407.763	0.012814	114.447	0.219158
G9606_11313	130557	ZNF513	14.78	15.32	14.78	12.02	11.73	11.29	14.96	11.68	0.000296453	3.28	0.219251
G9606_12133	90507	SCRN2	10.29	11.53	11.12	8.3	8.43	8.98	10.98	8.57	0.00457288	2.41	0.21949
G9606_14706	93974	ATP5IF1	96.57	104.27	82.48	71.23	75.16	74.71	94.44	73.7	0.0331839	20.74	0.21961
G9606_30582	5366	PMAIP1	26.35	26.75	28.22	22.76	20.07	20.63	27.1067	21.1533	0.00395642	5.95333	0.219626
G9606_33137	56655	POLE4	35.79	40.51	34.37	26.84	27.18	32.32	36.89	28.78	0.0341838	8.11	0.219843
G9606_2595	84513	PLPP5	26.51	26.08	24.54	19.82	18.73	21.59	25.71	20.0467	0.0052543	5.66333	0.220277
G9606_30850	29785	CYP2S1	63.83	64.55	65.99	51.73	50.85	48.91	64.79	50.4967	0.000167004	14.2933	0.22061
G9606_16554	51027	BOLA1	22.96	25.42	20.85	18.85	17.16	17.93	23.0767	17.98	0.022361	5.09667	0.220858
G9606_22301	441282	AKR1B15	115.7	121.73	113.04	89.21	90.8	93.02	116.823	91.01	0.000767241	25.8133	0.22096
G9606_3714	10966	RAB40B	16.43	18.13	17	12.29	14.76	13.09	17.1867	13.38	0.0125161	3.80667	0.22149
G9606_14488	8721	EDF1	383.19	450.75	386.82	312.71	311.06	326.29	406.92	316.687	0.0159075	90.2333	0.221747
G9606_7028	6141	RPL18	1495.99	1786.06	1438.89	1169.57	1207.2	1296.02	1573.65	1224.26	0.0373149	349.383	0.222021
G9606_7950	6227	RPS21	782.76	932.94	721.69	628.32	631.94	635.31	812.463	631.857	0.0451939	180.607	0.222295
G9606_9402	10903	MTMR11	36.17	36.55	36.47	30.28	27.01	27.61	36.3967	28.3	0.00132185	8.09667	0.222456
G9606_9442	255783	INAFM1	25.35	31.95	26.45	20.67	22.17	22.26	27.9167	21.7	0.0418692	6.21667	0.222687
G9606_12062	7755	ZNF205	10.32	10.95	10.02	7.82	8.69	7.8	10.43	8.10333	0.00440745	2.32667	0.223074
G9606_13618	55902	ACSS2	12.81	13.44	10.89	9.86	9.6	9.39	12.38	9.61667	0.0238402	2.76333	0.223209
G9606_29523	9232	PTTG1	98.19	108.2	83.38	73.7	72.59	78.8	96.59	75.03	0.0445365	21.56	0.223212
G9606_7702	55323	LARP6	39.81	40.51	39.87	30.11	33.22	30.03	40.0633	31.12	0.0011359	8.94333	0.22323
G9606_2157	84270	CARD19	29.99	31.28	28.82	20.92	23.53	25.5	30.03	23.3167	0.0111467	6.71333	0.223554
G9606_18858	84532	ACSS1	14.4	15.82	14.83	11.57	12.55	10.84	15.0167	11.6533	0.0066224	3.36333	0.223973
G9606_2169	51596	CUTA	98.03	115.05	93	73.51	80.24	83.43	102.027	79.06	0.0344158	22.9667	0.225105
G9606_1421	57016	AKR1B10	1669.53	1725.92	1607.33	1321.61	1233.99	1316.37	1667.59	1290.66	0.0010623	376.937	0.226036
G9606_21672	91689	SMDT1	14.33	17.48	14.64	11.79	11.98	12.15	15.4833	11.9733	0.02528	3.51	0.226695
G9606_9868	11145	PLAAT3	175.06	199.58	168.43	137.07	135.66	146.58	181.023	139.77	0.0149197	41.2533	0.22789
G9606_2346	6158	RPL28	1137.98	1278.47	1087.61	854.32	902.83	947.64	1168.02	901.597	0.0134861	266.423	0.228098
G9606_33585	10360	NPM3	29.5	30.49	27.04	20.35	24.77	22.05	29.01	22.39	0.0158351	6.62	0.228197
G9606_18698	84300	UQCC2	27.11	30.66	27.09	20.49	22.68	22.28	28.2867	21.8167	0.00902355	6.47	0.22873
G9606_13240	51526	OSER1	51.02	51.03	47.32	36.54	37.88	40.77	49.79	38.3967	0.00290864	11.3933	0.228828
G9606_19379	10957	PNRC1	43.2	41.54	43.71	33.02	33.37	32.58	42.8167	32.99	0.000144278	9.82667	0.229506
G9606_29957	138716	RPP25L	36.05	40.09	35.17	26.72	27.55	31.45	37.1033	28.5733	0.0153874	8.53	0.229898
G9606_20390	8991	SELENBP1	54.25	63.04	56.55	43.58	44.35	45.82	57.9467	44.5833	0.00789298	13.3633	0.230614
G9606_11747	6167	RPL37	50.56	53.91	44.65	36.9	36.59	41.09	49.7067	38.1933	0.0199715	11.5133	0.231626
G9606_35549	1595	CYP51A1	20.14	19.42	20.82	15.83	15.62	14.94	20.1267	15.4633	0.0006557	4.66333	0.231699
G9606_12155	57104	PNPLA2	77.21	89.04	84.02	59.83	68.9	63.33	83.4233	64.02	0.010957	19.4033	0.232589
G9606_32895	100996747	LOC100996747	681.55	771.93	712.14	526.94	547.53	587.43	721.873	553.967	0.00626215	167.907	0.232599
G9606_3137	5909	RAP1GAP	39.61	38.21	40.23	29.07	29.48	31.98	39.35	30.1767	0.001084	9.17333	0.233122
G9606_20548	493861	EID3	10.05	11.43	8.7	8.1	7.36	7.66	10.06	7.70667	0.0449718	2.35333	0.23393
G9606_1231	4521	NUDT1	48.55	56.41	45.19	40.28	36.17	38.57	50.05	38.34	0.0295016	11.71	0.233966
G9606_16056	2647	BLOC1S1	139.31	170.1	136.06	111.65	111.94	117.61	148.49	113.733	0.0343622	34.7567	0.234067
G9606_1452	11186	RASSF1	21.48	22.17	21.27	16.49	16.27	16.96	21.64	16.5733	0.000117519	5.06667	0.234134
G9606_35111	83444	INO80B	34.87	40.49	37.76	27.79	30.63	28.19	37.7067	28.87	0.00878847	8.83667	0.234353
G9606_2003	2330	FMO5	24.4	20.79	23.54	17.74	17.27	17.52	22.91	17.51	0.00791811	5.4	0.235705
G9606_22482	440957	SMIM4	42.12	41.42	35.37	26.26	31.82	32.8	39.6367	30.2933	0.0341636	9.34333	0.235724
G9606_22557	5827	PXMP2	29.51	33.66	26.8	22.89	21.18	24.65	29.99	22.9067	0.0337524	7.08333	0.23619
G9606_14848	2879	GPX4	1437.5	1704.78	1421.14	1109.31	1164.47	1211.12	1521.14	1161.63	0.0204013	359.507	0.23634
G9606_11557	64236	PDLIM2	14.58	13.83	13.83	10.01	11.56	10.66	14.08	10.7433	0.00290902	3.33667	0.236979
G9606_25459	4713	NDUFB7	144.02	175.93	138.74	108.15	119.6	122.03	152.897	116.593	0.0427135	36.3033	0.237437
G9606_14993	2118	ETV4	24.97	26.18	24.95	18.86	19.96	19.21	25.3667	19.3433	0.000318014	6.02333	0.237451
G9606_3982	132158	ZNF394	20.68	23.56	20.62	16.74	15.27	17.05	61.4933	46.8767	0.00914023	14.6167	0.237695
G9606_17924	199746	ZFAND2A	46.79	59.09	44.95	35.95	37.93	39.05	16.8767	12.8567	0.0493763	4.02	0.238199
G9606_2873	26147	ZC3HAV1	38.67	39.12	42.04	32.29	27.82	27.53	60.7933	46.27	0.00455219	14.5233	0.238897
G9606_14045	6209	YPEL3	21.81	24.3	18.81	15.02	15.71	16.29	1272.43	966.837	0.0215276	305.59	0.240163
G9606_731	24142	VIL1	10.59	10.08	10.11	6.95	6.28	6.69	13.7667	10.4567	0.000144307	3.31	0.240436
G9606_5639	10024	UPP1	52.99	62.13	54.64	36.2	35.62	43.42	75.4767	57.3233	0.0085102	18.1533	0.240516
G9606_15900	80097	UPK3BL1	20.19	28.19	23.7	18.63	13.83	14.06	327.567	248.78	0.0380275	78.7867	0.240521
G9606_8412	84326	UBL5	174.3	224.87	177.7	135.35	149.56	144.37	184.563	139.98	0.043177	44.5833	0.241561
G9606_34590	256933	U2AF1L4	16.98	18.35	15.3	12.62	14.34	11.61	171.33	129.807	0.0277365	41.5233	0.242359
G9606_35401	10809	TSC22D3	13.31	15.95	13.45	10.02	10.18	10.75	20.1333	15.25	0.0114617	4.88333	0.24255
G9606_6966	84124	TROAP	72.2	76.47	77.76	52.15	60.51	59.31	21.62	16.3533	0.00426263	5.26667	0.243602
G9606_28837	4696	TRIB3	96.09	108.11	98.49	71.31	71.81	79.55	103.447	77.97	0.00418946	25.4767	0.246278
G9606_17030	79629	TMEM139	12.26	12.88	11.69	7.94	9.18	9.53	26.6933	20.1133	0.00459443	6.58	0.246503
G9606_15370	154791	SYNGR4	23.8	26.39	22.52	18.33	17.27	17.13	12	9.04	0.00515197	2.96	0.246667
G9606_9602	4047	STARD10	19.54	23.2	17.66	15.26	15.31	15.18	16.5367	12.4433	0.0398844	4.09333	0.247531
G9606_15152	387496	SQLE	42.32	38.06	43.18	31.13	30.17	30.82	11.7933	8.87	0.00286144	2.92333	0.24788
G9606_13676	80325	SPTSSB	42.28	40.33	40.8	23.52	24.41	26.59	11.6633	8.77	0.000114412	2.89333	0.248071
G9606_304	3993	SPSB3	17.91	19.14	17.35	12.41	12.65	13.7	24.68	18.5433	0.00139412	6.13667	0.248649
G9606_25358	10263	SNCG	211.22	235.09	187.87	135.96	138.09	152.23	106.223	79.7433	0.00889969	26.48	0.249286
G9606_28411	39	SMCO4	27.55	30.59	25.24	20.43	18.92	20.63	30.3233	22.7533	0.00894096	7.57	0.249643
G9606_5711	10267	SLC5A11	14.35	16.45	15.26	10.39	10.52	9.86	22.3433	16.76	0.00135224	5.58333	0.249888
G9606_34460	1843	SLC3A2	296.63	340.13	303.61	215.58	212.56	228.9	20.72	15.5367	0.00278942	5.18333	0.250161
G9606_29475	90637	SLC1A7	12.77	14.51	11.48	7.23	7.87	8.9	50.2767	37.6433	0.0080321	12.6333	0.251276
G9606_11413	118881	SELENOK	21.16	22.74	18.56	14.44	15.14	16.79	26.2767	19.67	0.018762	6.60667	0.251427
G9606_5951	55268	SCD	66.5	57.77	65.54	46.28	43.68	51.84	13.3967	10.02	0.0119995	3.37667	0.252053
G9606_26979	53917	RPS29	486.73	593.12	484.5	374.15	384.8	356.51	21.71	16.2267	0.015242	5.48333	0.252572
G9606_24793	6319	RPS15	1245.66	1382	1189.62	927.34	973.71	999.46	63.27	47.2667	0.00739535	16.0033	0.252937
G9606_20645	148223	ROMO1	181.78	220.82	168.01	120.87	139.67	149.63	13.6533	10.1833	0.0405851	3.47	0.25415
G9606_12699	51016	RNF181	95.6	115.22	92.65	68.66	75.31	79.14	10.0033	7.46	0.0255513	2.54333	0.254249
G9606_4014	6713	RNASE1	64.2	71.19	56.99	36.52	35.34	39.99	41.1867	30.7067	0.00344416	10.48	0.254451
G9606_31602	50814	RASL11A	11.87	11.77	11.74	10.34	7.61	8.66	52.7633	39.2767	0.0213452	13.4867	0.255607
G9606_29499	257407	RAMP1	22.03	25.22	19.78	16.56	16.82	16.9	11.72	8.72333	0.0242228	2.99667	0.255688
G9606_14002	59286	RAB24	20.62	24.63	19.88	15.97	16.39	16.32	192.29	143.093	0.0208023	49.1967	0.255846
G9606_22128	9976	PRR15	129.35	128.09	127.95	99.88	92.63	93.16	26.89	19.9833	0.000151301	6.90667	0.256849
G9606_31294	58515	PRAP1	15.47	20.95	18.01	12.2	11.92	14.06	20.82	15.4567	0.0345319	5.36333	0.257605
G9606_4249	222171	PPP1R15A	230.19	245.94	237.8	159.64	154.11	167.92	128.463	95.2233	0.000217003	33.24	0.258751
G9606_5756	2039	PLEKHA4	13.43	14.86	13.62	9.83	9.37	7.94	56.1667	41.58	0.00244877	14.5867	0.259703
G9606_19004	84316	PLAAT4	163.5	167.51	145.69	107.74	110.52	101.4	94.2133	69.6867	0.00192962	24.5267	0.260331
G9606_13566	126119	PLAAT2	70.97	80.45	64.61	49.82	46.68	44.04	36.2333	26.7567	0.00679298	9.47667	0.261546
G9606_28649	1717	PHF19	58.07	64.66	59.65	44.18	47.8	46.83	63.7367	46.9633	0.00302435	16.7733	0.263166
G9606_5044	9026	PDIA2	11.49	13.97	12.18	7.49	6.73	7.01	65.7567	48.43	0.00209064	17.3267	0.263497
G9606_17	57761	OCEL1	24.87	28.44	26.77	17.79	21.29	21.26	100.897	74.2233	0.0133078	26.6733	0.264363
G9606_20538	51255	OASL	204.06	217.57	199.33	160.78	139.28	126.23	101.157	74.37	0.00479544	26.7867	0.264804
G9606_17786	4061	NUPR1	26.01	27.85	24.4	13.55	13.51	14.12	16.7233	12.28	0.000261972	4.44333	0.265697
G9606_11737	54344	NSDHL	52.58	56.16	49.55	39.63	38.77	39.43	214.383	157.06	0.00219753	57.3233	0.267387
G9606_13027	56829	NPB	158.85	192.34	162.8	116.07	139.4	133.95	39.9433	29.2133	0.0308064	10.73	0.268631
G9606_1543	115290	NDUFA3	99.82	113.03	97.49	72.06	79.16	82.69	20.21	14.7667	0.011487	5.44333	0.269339
G9606_4188	665	NDUFA2	52.19	65.07	49.96	37.59	38.53	43.56	23.17	16.8867	0.035142	6.28333	0.271184
G9606_10679	9274	NAA80	13.71	15.42	12.17	10.18	10.61	10.58	75.4767	54.9633	0.0251544	20.5133	0.271784
G9606_2410	643911	NAA38	89.85	103.76	89.03	63.1	73.13	72.83	11.6433	8.45	0.0134202	3.19333	0.274263
G9606_11743	326625	MZT2B	305.66	374.37	302.67	230.71	251.96	263.67	41.3867	30.02	0.0358436	11.3667	0.274646
G9606_13584	4597	MVK	18.63	21.39	17.47	10	12.2	11.41	11.77	8.53667	0.00390525	3.23333	0.27471
G9606_12456	23546	MVD	11.33	12.49	11.49	8.66	8.29	8.66	24.2367	17.5767	0.00108198	6.66	0.27479
G9606_4134	1831	MUC1	32.59	35.87	33.89	23.69	23.9	23.06	14.2367	10.3167	0.000430401	3.92	0.275345
G9606_27634	83719	MSMO1	27.5	28.48	28.37	17.78	15.12	16.76	21.64	15.6733	0.00015725	5.96667	0.275724
G9606_13855	51181	MMAB	40.54	46.9	36.72	29.94	29.69	30.43	86.8367	62.87	0.0188077	23.9667	0.275997
G9606_13999	135932	METTL26	174.94	206.13	172.62	130.51	144.3	145.13	12.2767	8.88333	0.0194576	3.39333	0.276405
G9606_382	56935	LY6E	15.66	16.34	18.17	11.64	12.15	13.05	27.7933	19.9933	0.00653998	7.8	0.280643
G9606_26822	388323	LSS	16.44	16.29	16.88	12.99	12.04	12.3	20.2967	14.6	0.000255156	5.69667	0.28067
G9606_25657	140823	LOC112267876	332.75	446.81	311.82	179.24	202.34	235.19	190.203	136.723	0.0245074	53.48	0.281173
G9606_7958	9709	LOC102724788	14.2	15.04	13.11	8.37	9.27	10.06	30.8067	22.1333	0.00275891	8.67333	0.281541
G9606_15741	4695	LLGL2	24.62	24.22	25.2	18.6	17.77	19.26	55.74	39.8933	0.000287328	15.8467	0.284296
G9606_1355	2222	LGALS4	372.5	414.83	349.13	240.45	241.35	274.47	120.65	86.2767	0.00469302	34.3733	0.284901
G9606_14582	2593	KRT17	12.21	13.72	11.53	9.09	7.92	6.58	14.0533	10.0267	0.00892535	4.02667	0.286528
G9606_27742	6235	JOSD2	35.08	39.64	33.98	25.88	25.9	28.49	521.45	371.82	0.00809294	149.63	0.28695
G9606_19693	90864	ISG20	57.51	63.64	53.11	43.32	40.99	36.65	18.1333	12.92	0.00803974	5.21333	0.2875
G9606_20834	56997	ISG15	323.83	403.7	328.16	242.96	228.08	216.55	12.5967	8.89333	0.0105087	3.70333	0.293993
G9606_24983	118471	INSIG1	11.62	11.69	11.54	6.6	6.29	6.82	18.1433	12.7267	5.97994e-06	5.41667	0.298549
G9606_8126	726	ING4	15.8	15.71	15.68	11.25	9.59	11.8	10.3367	7.23667	0.00188139	3.1	0.299903
G9606_675	120376	IFIT3	57.37	58.77	56.09	44.6	39.41	35.03	10.64	7.43667	0.00349738	3.20333	0.301065
G9606_13487	6520	IFIT2	54.36	45.46	53.48	32.64	27.78	26.63	313.457	219.013	0.00282837	94.4433	0.301296
G9606_28518	10370	IFIT1	21.24	21.66	20.11	14.99	12.6	12.03	98.7633	68.6833	0.00156213	30.08	0.304566
G9606_20488	8349	IFI6	36.72	42.79	34.93	26.47	23.84	24.82	12.68	8.81667	0.0063273	3.86333	0.304679
G9606_2825	9514	IDI1	24.72	25.94	23.74	13.9	14.94	15.59	22.7233	15.8	0.000241755	6.92333	0.304679
G9606_27848	23710	HRCT1	13.51	15.02	13.63	8.24	11.25	9.34	39.1033	27.1533	0.0114613	11.95	0.305601
G9606_13820	3669	HOTS	31.7	37.9	29.14	16	18.72	22.47	58.0867	40.32	0.0124519	17.7667	0.305865
G9606_8392	66002	HMGCS2	10.26	10.96	9.8	5.51	5.48	4.95	10.8633	7.54	0.000194944	3.32333	0.305922
G9606_4466	51147	HIP1R	62.54	68.41	66.32	49.98	48.74	46.57	15.73	10.88	0.000950622	4.85	0.308328
G9606_20647	3437	HES4	25.91	32.95	27.29	16.86	20.58	21.43	57.41	39.68	0.0240701	17.73	0.308831
G9606_5868	4582	HERPUD1	32.05	29.93	30.44	21.41	21.2	23.79	34.1167	23.55	0.00116267	10.5667	0.309722
G9606_1903	8638	H2BC21	12.71	11.76	13.57	8.32	8.82	9.31	206.987	142.097	0.00291507	64.89	0.313498
G9606_30042	646962	GSTA1	35.28	38.55	32.63	21.12	22.93	22.13	14.0533	9.61	0.00169142	4.44333	0.316176
G9606_24074	57801	GPER1	16.8	16.96	16.76	9.62	12.79	12.06	28.7167	19.6233	0.00508816	9.09333	0.316657
G9606_22364	2852	GLYCTK	58.95	67.4	58.13	44.7	48.33	47.6	16.84	11.49	0.00987695	5.35	0.317696
G9606_1151	7378	GLTPD2	17.95	23.57	19.37	14.96	14.56	14.28	56.5867	38.4133	0.0284759	18.1733	0.321159
G9606_1746	27113	GAMT	13.32	16.34	12.5	9.79	9.92	10.37	30.59	20.7133	0.0270194	9.87667	0.322872
G9606_33684	23645	GAL3ST1	22.6	22.38	23.19	15.33	15.03	17.04	237.977	160.557	0.000498102	77.42	0.325326
G9606_24988	6623	GADD45B	44.59	52.15	43.6	28.64	28.75	31.5	211.393	142.093	0.00387911	69.3	0.327825
G9606_33788	5920	GABARAPL1	40.25	37.65	39.41	29.48	24.84	27.14	158.9	106.553	0.00149765	52.3467	0.329432
G9606_1598	115584	FXYD3	45.65	47.04	36.08	22.01	20.6	25.72	15.3533	10.2567	0.00590021	5.09667	0.331958
G9606_15765	4189	FMC1	12.49	12.35	11.16	7.75	9.11	10.26	29.7333	19.83	0.024293	9.90333	0.333072
G9606_24974	3960	FKBP11	22.35	24.74	19.6	14.51	13.29	12.63	378.82	252.09	0.00523567	126.73	0.334539
G9606_16708	2537	FDFT1	121.26	121.49	119.2	85.23	87.29	86.31	38.1467	25.0433	3.34158e-06	13.1033	0.343499
G9606_5958	102724788	FBXO17	20.42	20.88	19.33	13.14	14.21	16.95	14.1167	9.23333	0.011274	4.88333	0.345927
G9606_2108	9636	FAM156A	12.4	13.22	8.16	6.36	7.2	6.66	351.897	229.197	0.0464928	122.7	0.348682
G9606_29343	54979	FADS2	62.05	59.92	61.78	37.09	36.15	40.36	72.01	46.8467	8.43553e-05	25.1633	0.349442
G9606_32661	3491	EMC9	10.29	11.31	8.41	7.99	7.05	7.34	19.4267	12.6067	0.0465836	6.82	0.351064
G9606_14912	10974	ECHDC2	12.5	15.05	12.64	10.21	9.33	10.52	79.7133	51.6833	0.0199969	28.03	0.351635
G9606_6153	57664	DUSP1	19.72	20.7	21.74	14.98	15.62	16.01	13.97	9.04667	0.00138743	4.92333	0.352422
G9606_1361	7429	DPM3	212.71	244.86	185.58	150.85	154.67	165.66	10.26	6.64	0.0317095	3.62	0.352827
G9606_15088	100134938	DNAJB9	29.9	28.35	30.95	18.55	19.31	21.63	24.0267	15.5067	0.00115797	8.52	0.354606
G9606_26454	213	DMTN	55.35	56.62	56.53	42.03	41.68	41.03	20.3967	12.9467	8.43274e-06	7.45	0.365256
G9606_12056	4616	DHCR7	63.56	66.79	60.86	45.77	44.43	50.69	46.78	29.63	0.00281061	17.15	0.36661
G9606_20955	3872	DDIT3	125.98	145.72	123.33	74.55	78.81	87.64	12.4867	7.86333	0.00309531	4.62333	0.370262
G9606_11717	3434	DCXR	79.98	99	81.53	62.64	63.09	62.88	21.0033	13.2067	0.0171132	7.79667	0.371211
G9606_13633	467	CYP4F12	10.04	12.99	9.56	6.98	8.07	7.57	40.9367	25.7267	0.0410004	15.21	0.37155
G9606_16405	125875	CRNDE	12.22	12	10.71	7.39	7.88	10.08	11.39	7.10333	0.0284412	4.28667	0.376354
G9606_8266	2938	COQ8A	12.97	12.79	12.03	8.89	8.78	9.01	35.4867	22.06	0.000233596	13.4267	0.378358
G9606_12362	6512	COMTD1	25.19	30.08	23.56	20.55	18.88	19.58	12.92	8	0.0306755	4.92	0.380805
G9606_23366	9415	COLCA2	10.67	11.22	10.03	7.58	7.22	7.51	61.25	37.8667	0.000891723	23.3833	0.381769
G9606_8858	1649	CLIC3	16.1	22.03	15.19	8.53	11.74	12.05	131.677	80.3333	0.0445427	51.3433	0.38992
G9606_23094	10053	CLEC2B	26.56	29.23	24.88	17.11	20.09	22.75	22.1533	13.4767	0.0286439	8.67667	0.391664
G9606_23065	51303	CLDND2	11.18	11.94	11.05	6.38	7.41	7.52	22.23	13.4767	0.000719628	8.75333	0.393762
G9606_20178	9022	CITED2	95.27	100.41	100.61	63.39	67.12	75.54	17.7733	10.7733	0.00166743	7	0.393848
G9606_6321	165679	CDK2AP2	100.93	115.89	101.85	74.85	84.52	79.86	41.1367	24.84	0.00904655	16.2967	0.396159
G9606_14584	29057	CCN1	20.49	17.34	20.45	13.76	11.69	12.37	11.26	6.74	0.00485023	4.52	0.401421
G9606_11049	10551	CAPN5	10.75	9.69	10.57	7.18	7.31	7.22	513.567	307.407	0.000713305	206.16	0.401428
G9606_14063	3422	C2orf72	12.55	10.83	11.78	8.54	8.86	8.77	24.8	14.81	0.00408623	9.99	0.402823
G9606_17118	6307	C19orf25	13.47	14.78	12.71	9.51	10.59	10.45	28.1167	16.5533	0.00745799	11.5633	0.411263
G9606_10193	4598	BNIP3L	23.84	23.15	22.52	15.59	16.68	18.39	19.1633	11.2033	0.00221047	7.96	0.415377
G9606_2387	6035	BCL7C	70.45	85.04	70.94	53.48	55.67	55.74	64.1267	37.2833	0.0132905	26.8433	0.418599
G9606_22891	103344718	BBC3	29.56	32.46	29.75	19.86	19.82	22.46	32.9133	19.0633	0.00152147	13.85	0.420802
G9606_28657	3433	ATF3	42.27	40.21	40.33	25.8	24.63	26.75	51.1	29.0167	7.39028e-05	22.0833	0.432159
G9606_3792	3638	AP1M2	21.64	23.72	21.1	13.33	13.49	13.61	11.6167	6.57	0.000415702	5.04667	0.434433
G9606_23083	112267876	ALB	20.47	22.72	18	12.9	12.85	13.09	363.793	205.59	0.0054779	158.203	0.434871
G9606_19324	64714	AGR2	509.66	539.79	491.25	298.82	298.73	324.67	12.5467	7.07667	0.000240138	5.47	0.435972
G9606_26228	126	ADIRF	80.3	90.26	68.58	49.83	47.06	58.16	22.8267	12.2067	0.0168317	10.62	0.465245
G9606_2113	5349	ADH1C	23.14	24.12	21.22	11.57	13.21	11.84	42.9233	22.7767	0.000430569	20.1467	0.469364
G9606_23755	26471	ACAT2	30.09	32.33	28.55	23.52	21.21	23.53	26.0867	13.7267	0.00485668	12.36	0.473805
G9606_20969	3158	ABTB1	12.12	12.11	10.76	8.75	8.34	9.22	10.34	5.31333	0.00504983	5.02667	0.486138
